# Supplementary material for: The behavioral, cellular and immune mediators of HIV-1 acquisition: New insights from population genetics
Source: Sci Rep. 2020 Feb 24;10:3304. doi: 10.1038/s41598-020-59256-0 (PMC7039899; doi:10.1038/s41598-020-59256-0)
Supplement: Supplementary file 1 — Supplemental Tables. [file 41598_2020_59256_MOESM1_ESM.xlsx]

## Sheet: Supp Table 1 - Correlations
Supplemental Table 1. Genetic correlations between HIV acquisition and 516 heritable traits assessed within the UK Biobank.
Trait	rg	se	z	p	Bonferroni	h2_obs	h2_obs_se	h2_int	h2_int_se	gcov_int	gcov_int_se
Ever smoked	0.2541	0.0487	5.2147	1.8412e-07	9.50059e-05	0.0756	0.0036	1.0181	0.0196	0.0032	0.0074
Alcohol usually taken with meals	-0.2835	0.0554	-5.1158	3.1236e-07	0.000161178	0.1108	0.0056	1.0573	0.0099	-0.0013	0.0065
Maternal smoking around birth	0.3253	0.0652	4.9931	5.9406e-07	0.000306535	0.0507	0.0029	1.0309	0.0199	0.004	0.0078
Job involves mainly walking or standing	0.2804	0.0604	4.6456	3.3902e-06	0.00174934	0.0804	0.0047	1.0291	0.0144	-0.0044	0.0061
Duration of moderate activity	0.324	0.0718	4.5137	6.3703e-06	0.00328707	0.0315	0.0026	1.0115	0.0088	0.0003	0.0061
Past tobacco smoking	-0.2235	0.0496	-4.5058	6.6113e-06	0.00341143	0.0911	0.0042	1.0187	0.0201	0.0038	0.0077
Prospective memory result	0.3916	0.0872	4.4892	7.1498e-06	0.0036893	0.06	0.0057	1.0064	0.0064	0.0055	0.0056
Current tobacco smoking	0.2797	0.0626	4.4719	7.7542e-06	0.00400117	0.0549	0.0028	1.0156	0.0099	0.0169	0.0061
Smoking status: Current	0.2776	0.0637	4.3547	1.3323e-05	0.00687467	0.0517	0.0027	1.0161	0.0115	0.0128	0.006
Qualifications: College or University degree	-0.1963	0.046	-4.2658	1.9921e-05	0.0102792	0.1692	0.0056	1.1104	0.0072	0.0102	0.0048
Number of days/week of vigorous physical activity 10+ minutes	0.2696	0.0643	4.1926	2.7578e-05	0.0142302	0.0379	0.0025	1.0152	0.0104	0.0031	0.0063
Qualifications: None of the above	0.2113	0.0524	4.0294	5.5922e-05	0.0288558	0.0982	0.004	1.0623	0.0073	0.0045	0.0053
Age at first live birth	-0.2518	0.063	-3.9954	6.458e-05	0.0333233	0.1661	0.0081	1.0467	0.0085	-0.0062	0.0058
Age started oral contraceptive pill	-0.343	0.0865	-3.9647	7.3499e-05	0.0379255	0.047	0.0043	1.0194	0.0074	0.0043	0.0056
Number of days/week of moderate physical activity 10+ minutes	0.2489	0.0646	3.8514	0.0001	0.0516	0.0423	0.0025	1.0104	0.0197	0.0043	0.0074
Wheeze or whistling in the chest in last year	0.2262	0.0594	3.8077	0.0001	0.0516	0.0609	0.0033	1.0247	0.0286	-0.0003	0.0082
Job involves heavy manual or physical work	0.215	0.056	3.8388	0.0001	0.0516	0.0853	0.0047	1.0416	0.0295	-0.0029	0.0079
Age completed full time education	-0.2269	0.0596	-3.8063	0.0001	0.0516	0.0852	0.0043	1.06	0.0289	0.0003	0.0082
Tobacco smoking: Ex-smoker	0.3154	0.0859	3.6702	0.0002	0.1032	0.0793	0.0084	1.0039	0.0295	-0.0031	0.0079
Smoking status: Previous	0.2141	0.0581	3.6827	0.0002	0.1032	0.0521	0.003	1.0179	0.0094	-0.0081	0.0059
Fluid intelligence score	-0.2108	0.0574	-3.6721	0.0002	0.1032	0.2396	0.0103	1.0381	0.0086	0.0044	0.0054
Average weekly red wine intake	-0.2365	0.068	-3.4777	0.0005	0.258	0.0569	0.0037	1.012	0.0068	0.0109	0.0051
Noisy workplace	0.2882	0.0841	3.4264	0.0006	0.3096	0.0634	0.0058	1.0239	0.0064	0.0034	0.0049
Frequency of walking for pleasure in last 4 weeks	0.2499	0.0732	3.4113	0.0006	0.3096	0.0347	0.0026	1.0065	0.0088	0.0087	0.0059
Vitamin and mineral supplements: Vitamin B	0.4439	0.1318	3.3674	0.0008	0.4128	0.0071	0.0017	1.0025	0.0088	0.0002	0.0051
Ever highly irritable/argumentative for 2 days	0.2993	0.0895	3.3437	0.0008	0.4128	0.0514	0.006	1.0003	0.0075	0.0102	0.0054
Seen doctor (GP) for nerves_ anxiety_ tension or depression	0.1827	0.0548	3.332	0.0009	0.4644	0.0618	0.003	1.0125	0.0305	-0.0031	0.0082
Illness_ injury_ bereavement_ stress in last 2 years: None of the above	-0.2572	0.0776	-3.3147	0.0009	0.4644	0.0228	0.0018	1.015	0.0081	0.0077	0.0055
Sensitivity / hurt feelings	0.1954	0.0592	3.301	0.001	0.516	0.0637	0.0031	1.0153	0.0144	-0.0068	0.0061
Non-cancer illness code_ self-reported: depression	0.2826	0.0866	3.2642	0.0011	0.5676	0.0181	0.0018	1.0033	0.0105	-0.0039	0.0061
Light smokers_ at least 100 smokes in lifetime	0.2729	0.0838	3.2582	0.0011	0.5676	0.077	0.0077	1.0052	0.0171	-0.0001	0.0064
Townsend deprivation index at recruitment	0.243	0.0743	3.2719	0.0011	0.5676	0.034	0.0021	1.0324	0.0101	0.0002	0.0054
Risk taking	0.2024	0.0635	3.1898	0.0014	0.7224	0.0564	0.0028	0.9992	0.0072	-0.0024	0.0051
Duration of walks	0.1954	0.0617	3.1686	0.0015	0.774	0.0464	0.003	1.0068	0.0075	-0.0037	0.0055
Tense / highly strung	0.1943	0.0613	3.1685	0.0015	0.774	0.058	0.003	0.9899	0.0176	-0.0058	0.0059
Current employment status: Unable to work because of sickness or disability	0.2482	0.0786	3.1561	0.0016	0.8256	0.0251	0.0019	1.0129	0.0197	0.011	0.0063
Seen a psychiatrist for nerves_ anxiety_ tension or depression	0.2251	0.0711	3.1644	0.0016	0.8256	0.0312	0.0023	1.0053	0.0194	0.0011	0.0074
Medication for pain relief_ constipation_ heartburn: Paracetamol	0.2101	0.0671	3.1332	0.0017	0.8772	0.0434	0.0025	1.0237	0.0203	0.0061	0.0079
Chest pain or discomfort walking normally	0.3324	0.1063	3.1276	0.0018	0.9288	0.0737	0.0102	1.0093	0.0083	-0.0067	0.0058
Blood clot_ DVT_ bronchitis_ emphysema_ asthma_ rhinitis_ eczema_ allergy diagnosed by doctor: Emphysema/chronic bronchitis	0.3432	0.1106	3.1033	0.0019	0.9804	0.0131	0.0017	0.9822	0.0079	-0.007	0.0057
Number of pregnancy terminations	0.3596	0.1188	3.0255	0.0025	1	0.0615	0.0098	1.0064	0.0086	0.0038	0.0058
Job involves shift work	0.284	0.0939	3.0249	0.0025	1	0.0308	0.0027	1.0009	0.0092	-0.0031	0.0054
Number of full sisters	0.278	0.0919	3.0252	0.0025	1	0.0196	0.0018	1.0335	0.0069	0.0059	0.0055
Pain type(s) experienced in last month: None of the above	-0.1775	0.0597	-2.9705	0.003	1	0.0554	0.0027	1.0343	0.0071	-0.004	0.0056
Pack years adult smoking as proportion of life span exposed to smoking PREVIEW ONLY	0.2044	0.0694	2.9437	0.0032	1	0.1261	0.0116	1.0153	0.0083	0.0069	0.0051
Ever used hormone-replacement therapy (HRT)	0.2345	0.0805	2.9132	0.0036	1	0.041	0.0034	0.9982	0.007	-0.0038	0.0056
Illnesses of mother: Chronic bronchitis/emphysema	0.298	0.1025	2.9063	0.0037	1	0.0126	0.0019	1.0052	0.007	-0.0014	0.0052
Average weekly beer plus cider intake	0.1983	0.0683	2.9035	0.0037	1	0.0524	0.0033	1.059	0.0074	-0.0011	0.0058
Diagnoses - main ICD10: K50 Crohns disease [regional enteritis]	-0.4315	0.1508	-2.861	0.0042	1	0.005	0.0015	0.9992	0.0086	0.0054	0.0052
Overall health rating	0.1522	0.0533	2.8566	0.0043	1	0.101	0.0034	1.0541	0.008	-0.008	0.0057
Mood swings	0.1578	0.0556	2.8391	0.0045	1	0.0708	0.0034	1.0174	0.0195	0.0038	0.0064
Diagnoses - main ICD10: R10 Abdominal and pelvic pain	0.2824	0.1004	2.8118	0.0049	1	0.0124	0.0016	0.9931	0.0376	-0.001	0.0072
Miserableness	0.1611	0.0578	2.7854	0.0053	1	0.0644	0.0035	1.0162	0.0075	-0.0014	0.0053
Loud music exposure frequency	0.3223	0.1164	2.7683	0.0056	1	0.0281	0.0048	1.0147	0.0107	-0.0012	0.0065
Smoking/smokers in household	0.3496	0.1272	2.748	0.006	1	0.0098	0.0019	1.0129	0.0071	-0.0096	0.0052
Creatinine (enzymatic) in urine	0.1489	0.0545	2.7311	0.0063	1	0.0653	0.0031	1.022	0.0071	-0.0097	0.0053
Pain type(s) experienced in last month: Back pain	0.2109	0.0773	2.7279	0.0064	1	0.0391	0.0023	1.0244	0.0071	0.0011	0.005
Qualifications: A levels/AS levels or equivalent	-0.1419	0.0524	-2.7115	0.0067	1	0.0969	0.0037	1.0496	0.0077	0.0112	0.0051
Cancer code_ self-reported: prostate cancer	-0.4109	0.1574	-2.61	0.0091	1	0.0058	0.0015	1.017	0.0073	0.0013	0.0059
Qualifications: Other professional qualifications eg: nursing_ teaching	-0.1678	0.0645	-2.5997	0.0093	1	0.047	0.0024	1.0272	0.0105	0.0049	0.0063
Exposure to tobacco smoke outside home	0.214	0.0832	2.5711	0.0101	1	0.0329	0.0025	1.0132	0.0104	-0.0068	0.0067
Had major operations	0.2778	0.1081	2.5693	0.0102	1	0.0257	0.0038	1.0034	0.0124	-0.002	0.0059
Number of full brothers	0.2236	0.0874	2.5583	0.0105	1	0.0189	0.0018	1.0269	0.0067	-0.005	0.0052
Current employment status: Retired	-0.2918	0.1147	-2.5452	0.0109	1	0.0081	0.0015	1.0184	0.0098	-0.0011	0.0054
Types of physical activity in last 4 weeks: Light DIY (eg: pruning_ watering the lawn)	-0.1724	0.068	-2.5378	0.0112	1	0.0392	0.0023	1.0031	0.0084	-0.0017	0.0053
Frequency of tenseness / restlessness in last 2 weeks	0.1663	0.0663	2.5059	0.0122	1	0.0441	0.0027	1.0115	0.0074	0.0116	0.0053
Types of physical activity in last 4 weeks: Walking for pleasure (not as a means of transport)	-0.1586	0.0635	-2.4968	0.0125	1	0.0371	0.0022	1.0417	0.0074	0.0018	0.0053
Pack years of smoking PREVIEW ONLY	0.1815	0.0729	2.4907	0.0127	1	0.1088	0.0103	1.0156	0.0068	-0.0012	0.005
Frequency of unenthusiasm / disinterest in last 2 weeks	0.1662	0.0669	2.4855	0.0129	1	0.0399	0.0028	1.0108	0.0065	0.0033	0.0052
Number of operations_ self-reported	0.1651	0.0664	2.4861	0.0129	1	0.0385	0.0022	1.0338	0.0076	0.0028	0.0053
Guilty feelings	0.1482	0.0606	2.4446	0.0145	1	0.0528	0.0026	0.9979	0.0071	-0.0003	0.0056
Neuroticism score	0.1332	0.0551	2.4162	0.0157	1	0.1199	0.0058	1.0089	0.0062	0.0044	0.0058
Number of live births	0.1767	0.0735	2.4021	0.0163	1	0.0625	0.004	1.004	0.0066	-0.0022	0.0051
Time spent using computer	-0.1292	0.0539	-2.3977	0.0165	1	0.0967	0.004	1.0422	0.0084	0.0022	0.0061
Pain type(s) experienced in last month: Pain all over the body	0.2436	0.1017	2.3962	0.0166	1	0.0103	0.0016	1.0041	0.0071	0.0102	0.0055
Medication for pain relief_ constipation_ heartburn: Ibuprofen (e.g. Nurofen)	0.19	0.0796	2.3865	0.017	1	0.0228	0.0018	0.9965	0.0072	0.0033	0.0052
Handedness (chirality/laterality): Left-handed	0.2496	0.1051	2.3738	0.0176	1	0.0101	0.0018	1.0033	0.0069	0.0037	0.0056
Father still alive	0.3351	0.1414	2.3698	0.0178	1	0.0065	0.0015	1.0141	0.0076	0.0031	0.0054
Medication for cholesterol_ blood pressure_ diabetes_ or take exogenous hormones: Hormone replacement therapy	0.2835	0.1201	2.3613	0.0182	1	0.016	0.0028	0.9999	0.0073	0.0039	0.0053
Illnesses of father: Chronic bronchitis/emphysema	0.2229	0.0947	2.3546	0.0185	1	0.016	0.002	1.0173	0.0085	-0.0062	0.005
Illness_ injury_ bereavement_ stress in last 2 years: Financial difficulties	0.156	0.0665	2.3465	0.0189	1	0.0339	0.0023	1.0229	0.0071	0.0074	0.0051
Financial situation satisfaction	0.192	0.0823	2.3329	0.0197	1	0.0587	0.006	1.0025	0.009	-0.0063	0.0052
Qualifications: O levels/GCSEs or equivalent	-0.1493	0.0642	-2.3265	0.02	1	0.0494	0.0025	1.0109	0.0085	0.0031	0.0054
Non-cancer illness code_ self-reported: osteoarthritis	0.1905	0.082	2.3242	0.0201	1	0.0192	0.0017	1.0256	0.0109	-0.002	0.0051
Frequency of depressed mood in last 2 weeks	0.1516	0.0654	2.3169	0.0205	1	0.0433	0.003	1.0052	0.0082	-0.0043	0.0051
Diagnoses - main ICD10: K57 Diverticular disease of intestine	0.2093	0.0907	2.3077	0.021	1	0.0134	0.0016	1.0014	0.0074	-0.0102	0.0053
Shortness of breath walking on level ground	0.1904	0.0828	2.2981	0.0216	1	0.0517	0.0051	1.0018	0.0077	0.0029	0.0058
Diagnoses - main ICD10: C61 Malignant neoplasm of prostate	-0.3921	0.1707	-2.2972	0.0216	1	0.0043	0.0015	1.0194	0.0078	-0.0047	0.0053
Loneliness_ isolation	0.1469	0.0641	2.2931	0.0218	1	0.0377	0.0023	1.024	0.0071	-0.0033	0.0057
Current employment status: Looking after home and/or family	-0.287	0.1264	-2.2703	0.0232	1	0.0058	0.0014	1.0032	0.0074	0.0038	0.0049
Non-cancer illness code_ self-reported: pneumothorax	0.4783	0.2126	2.2499	0.0245	1	0.0034	0.0014	0.9844	0.007	-0.0078	0.005
Diagnoses - main ICD10: R07 Pain in throat and chest	0.1961	0.0881	2.2247	0.0261	1	0.0163	0.0018	1.0043	0.0079	-0.0051	0.0057
Medication for pain relief_ constipation_ heartburn: None of the above	-0.1235	0.0556	-2.2218	0.0263	1	0.0554	0.0028	1.0226	0.0062	5.2754e-05	0.0054
Number of incorrect matches in round	0.1297	0.0589	2.2041	0.0275	1	0.055	0.0029	1.0023	0.0073	0.0023	0.0054
Medication for cholesterol_ blood pressure or diabetes: Cholesterol lowering medication	-0.1439	0.0664	-2.1684	0.0301	1	0.0713	0.0064	1.0231	0.0067	0.0115	0.0052
Diagnoses - main ICD10: K21 Gastro-oesophageal reflux disease	0.2938	0.1355	2.168	0.0302	1	0.0058	0.0014	1.0065	0.0075	-0.0056	0.0054
Illness_ injury_ bereavement_ stress in last 2 years: Serious illness_ injury or assault to yourself	0.2075	0.0963	2.1555	0.0311	1	0.0142	0.0018	1.0124	0.008	0.0047	0.0057
Diagnoses - main ICD10: M54 Dorsalgia	0.2222	0.1043	2.1312	0.0331	1	0.0104	0.0017	1.0013	0.0071	-0.0056	0.0056
Illnesses of father: Lung cancer	0.2065	0.0978	2.1117	0.0347	1	0.0149	0.002	0.993	0.0077	0.0068	0.0054
Number of self-reported non-cancer illnesses	0.1264	0.06	2.1062	0.0352	1	0.0629	0.0026	1.0158	0.0077	-0.0055	0.0054
Medication for pain relief_ constipation_ heartburn: Omeprazole (e.g. Zanprol)	0.1653	0.0789	2.0949	0.0362	1	0.0181	0.0017	1.0194	0.0063	0.0065	0.0053
Comparative body size at age 10	-0.0931	0.0445	-2.0924	0.0364	1	0.1465	0.0095	1.0092	0.0074	-0.0086	0.0052
Neck/shoulder pain for 3+ months	0.3247	0.1565	2.0743	0.0381	1	0.0203	0.0064	1.0097	0.0069	-0.0061	0.0054
Exposure to tobacco smoke at home	0.2227	0.108	2.0614	0.0393	1	0.0126	0.0016	0.9928	0.0077	-0.0026	0.005
Reason for glasses/contact lenses: For short-sightedness_ i.e. only or mainly for distance viewing such as driving_ cinema etc (called myopia)	-0.1683	0.0818	-2.0568	0.0397	1	0.0248	0.0022	1.1195	0.007	-0.0123	0.0052
Average weekly fortified wine intake	-0.2619	0.1279	-2.0472	0.0406	1	0.0121	0.0023	1.0212	0.0095	0.0062	0.0058
Alcohol intake versus 10 years previously	0.1462	0.0722	2.0258	0.0428	1	0.0354	0.0024	1.0249	0.0074	0.0032	0.0049
Long-standing illness_ disability or infirmity	0.1194	0.0602	1.9851	0.0471	1	0.0506	0.0025	1.0229	0.007	0.0008	0.0056
Number of cigarettes currently smoked daily (current cigarette smokers)	0.2855	0.1447	1.9721	0.0486	1	0.0987	0.0275	1.0024	0.0082	0.0017	0.0057
Qualifications: CSEs or equivalent	0.1574	0.0802	1.9633	0.0496	1	0.0213	0.002	1.0562	0.0078	0.0002	0.0053
Duration of vigorous activity	0.1584	0.0807	1.9621	0.0497	1	0.0367	0.0034	0.9893	0.0085	-0.0121	0.0055
Sleeplessness / insomnia	0.1066	0.0544	1.9603	0.05	1	0.064	0.0027	1.0087	0.0067	0.0046	0.0054
Transport type for commuting to job workplace: Public transport	-0.2007	0.1025	-1.9575	0.0503	1	0.0325	0.0035	1.0213	0.0083	-0.0052	0.006
Heel bone mineral density (BMD) T-score_ automated	-0.0954	0.0489	-1.9527	0.0509	1	0.3016	0.0349	1.0574	0.0067	-0.0096	0.0055
Age at last live birth	-0.1533	0.0788	-1.9453	0.0517	1	0.0879	0.0058	1.0177	0.0074	0.0045	0.0057
Reason for glasses/contact lenses: For astigmatism	-0.2337	0.1202	-1.9442	0.0519	1	0.0087	0.0016	1.0288	0.0082	0.0023	0.005
Chest pain or discomfort	0.1272	0.0661	1.9246	0.0543	1	0.0331	0.0022	1.0175	0.0067	0.0012	0.0054
Medication for cholesterol_ blood pressure or diabetes: None of the above	0.1246	0.0652	1.9104	0.0561	1	0.0887	0.0052	1.0319	0.007	0.0006	0.0052
Non-cancer illness code_ self-reported: crohns disease	-0.2931	0.1555	-1.8845	0.0595	1	0.0053	0.0015	1.0052	0.0108	-0.0013	0.0057
Potassium in urine	0.1265	0.0673	1.8801	0.0601	1	0.0422	0.0023	1.0203	0.0073	-0.0007	0.005
Types of transport used (excluding work): Car/motor vehicle	-0.1477	0.0789	-1.8718	0.0612	1	0.024	0.0018	1.0122	0.0071	0.0021	0.0062
Pain type(s) experienced in last month: Headache	0.1139	0.0611	1.8632	0.0624	1	0.0458	0.0027	0.998	0.0065	-0.004	0.005
Non-cancer illness code_ self-reported: emphysema/chronic bronchitis	0.2188	0.1178	1.8576	0.0632	1	0.0103	0.0017	0.9845	0.0072	0.0003	0.0054
Illness_ injury_ bereavement_ stress in last 2 years: Marital separation/divorce	0.2905	0.1571	1.849	0.0645	1	0.0039	0.0016	1.0109	0.0078	0.0046	0.0054
Diagnoses - main ICD10: K51 Ulcerative colitis	0.3382	0.1834	1.8436	0.0652	1	0.0046	0.0017	1.0137	0.0078	0.0015	0.0053
Diagnoses - main ICD10: I84 Haemorrhoids	0.1895	0.1031	1.8385	0.066	1	0.0094	0.0018	1.0012	0.0065	0.0002	0.0056
Fed-up feelings	0.1064	0.0579	1.8369	0.0662	1	0.0723	0.0032	1.0212	0.0073	-0.0073	0.0058
Duration of strenuous sports	0.418	0.2295	1.8212	0.0686	1	0.0276	0.0138	0.9972	0.0079	-0.0055	0.0056
Non-cancer illness code_ self-reported: ulcerative colitis	0.2579	0.1418	1.8188	0.0689	1	0.0061	0.0017	1.009	0.0075	-0.0018	0.0054
Reason for reducing amount of alcohol drunk: Health precaution	-0.1565	0.0861	-1.8189	0.0689	1	0.0465	0.0048	0.9951	0.0062	-0.0059	0.005
Other serious medical condition/disability diagnosed by doctor	0.1399	0.0771	1.8152	0.0695	1	0.0255	0.0019	1.0103	0.007	0.0055	0.0054
Non-cancer illness code_ self-reported: retinal detachment	-0.3562	0.1963	-1.8141	0.0697	1	0.0033	0.0014	1.0039	0.0073	-0.0024	0.0057
Non-cancer illness code_ self-reported: rheumatoid arthritis	0.2923	0.1619	1.8052	0.071	1	0.0052	0.0014	1.0018	0.0071	-0.0028	0.0049
Diagnoses - main ICD10: K40 Inguinal hernia	0.1512	0.0842	1.7958	0.0725	1	0.0187	0.0022	0.9898	0.0073	0.01	0.0056
Types of transport used (excluding work): Public transport	-0.1591	0.0888	-1.7922	0.0731	1	0.0214	0.0019	1.0305	0.0072	-0.0015	0.0056
Illness_ injury_ bereavement_ stress in last 2 years: Death of a close relative	0.2345	0.1311	1.7884	0.0737	1	0.0059	0.0015	1.0079	0.0071	-0.0009	0.0058
Reason for glasses/contact lenses: For just reading/near work as you are getting older (called presbyopia)	0.3701	0.208	1.7794	0.0752	1	0.0037	0.0019	1.1382	0.0075	-0.0106	0.0055
Falls in the last year	0.1138	0.0644	1.766	0.0774	1	0.0332	0.0021	0.9997	0.0069	0.001	0.0051
Medication for pain relief_ constipation_ heartburn: Aspirin	-0.1451	0.0836	-1.7343	0.0829	1	0.0215	0.0019	1.01	0.0066	0.0004	0.0057
Non-cancer illness code_ self-reported: uterine fibroids	0.24	0.1385	1.733	0.0831	1	0.0067	0.0017	1.0092	0.0075	0.0078	0.0058
Frequency of tiredness / lethargy in last 2 weeks	0.1008	0.0586	1.7216	0.0851	1	0.0603	0.003	1.0229	0.0069	0.0029	0.0053
Ever had stillbirth_ spontaneous miscarriage or termination	0.1767	0.1027	1.7202	0.0854	1	0.0208	0.0032	0.9923	0.0071	0.0018	0.005
Non-cancer illness code_ self-reported: chronic obstructive airways disease/copd	0.2324	0.1362	1.7061	0.088	1	0.0059	0.0015	0.9929	0.0069	0.001	0.0057
Diagnoses - main ICD10: G56 Mononeuropathies of upper limb	0.1649	0.0969	1.7024	0.0887	1	0.0134	0.0019	1.0109	0.0175	-0.0049	0.007
Had other major operations	0.1533	0.0904	1.6962	0.0898	1	0.0288	0.0033	1.0149	0.0073	0.0035	0.005
Number of trend entries	-0.2827	0.1667	-1.6958	0.0899	1	0.0309	0.0097	1.0066	0.0073	-0.0018	0.0057
Why reduced smoking: Illness or ill health	0.3068	0.1816	1.6893	0.0912	1	0.1064	0.0446	0.9989	0.0093	-0.0012	0.0058
Blood clot_ DVT_ bronchitis_ emphysema_ asthma_ rhinitis_ eczema_ allergy diagnosed by doctor: Blood clot in the lung	0.2426	0.145	1.6732	0.0943	1	0.0061	0.0015	1.0065	0.0093	0.0011	0.0053
Diagnoses - main ICD10: I10 Essential (primary) hypertension	-0.3913	0.2342	-1.671	0.0947	1	0.0024	0.0014	0.9992	0.0095	-0.0046	0.0062
Average weekly spirits intake	0.1352	0.081	1.6703	0.0949	1	0.0315	0.0031	1.0164	0.0063	-0.0064	0.006
Diagnoses - main ICD10: J34 Other disorders of nose and nasal sinuses	0.3271	0.1964	1.6654	0.0958	1	0.0025	0.0015	1.0067	0.0074	0.0011	0.0058
Pain type(s) experienced in last month: Stomach or abdominal pain	0.1239	0.0751	1.651	0.0987	1	0.0217	0.0017	1.0053	0.0079	0.0007	0.0058
Diagnoses - main ICD10: H25 Senile cataract	-0.3325	0.2017	-1.6483	0.0993	1	0.0034	0.0015	1.0124	0.0085	-0.0087	0.0049
Irritability	0.0962	0.0585	1.6444	0.1001	1	0.069	0.0038	0.986	0.0069	0.0053	0.0052
Illnesses of siblings: Severe depression	0.161	0.0982	1.6403	0.101	1	0.0136	0.0021	1.0077	0.0071	-0.0023	0.0052
Type of tobacco previously smoked: Cigars or pipes	-0.3465	0.2122	-1.633	0.1025	1	0.0122	0.0056	0.9993	0.0079	0.0039	0.0054
Hearing difficulty/problems: Yes	0.0998	0.0613	1.6279	0.1035	1	0.0428	0.0026	1.006	0.0097	-0.0028	0.0051
Hearing difficulty/problems with background noise	0.0968	0.0595	1.6255	0.1041	1	0.0524	0.0027	1.014	0.0077	-0.0106	0.0056
Number of unsuccessful stop-smoking attempts	0.1766	0.1087	1.6246	0.1042	1	0.0503	0.0079	1.0057	0.0077	0.0038	0.0056
Hand grip strength (right)	-0.0757	0.0467	-1.6229	0.1046	1	0.1056	0.0046	1.0496	0.0076	-0.0056	0.0054
Vitamin and mineral supplements: Vitamin A	0.2765	0.1716	1.6113	0.1071	1	0.004	0.0015	1.0011	0.0082	0.0044	0.0055
Ever stopped smoking for 6+ months	0.2291	0.1426	1.6069	0.1081	1	0.0203	0.0056	0.9999	0.0078	0.001	0.0054
Pain type(s) experienced in last month: Neck or shoulder pain	0.1111	0.0692	1.6069	0.1081	1	0.033	0.002	1.0246	0.0081	0.004	0.0053
Illnesses of siblings: None of the above (group 2)	-0.1893	0.1186	-1.5967	0.1103	1	0.0089	0.002	1.0033	0.0083	-0.0063	0.0055
Fractured bone site(s): Other bones	0.1702	0.1076	1.5816	0.1137	1	0.0088	0.0017	1.0025	0.0076	0.0032	0.0061
Sodium in urine	0.0803	0.051	1.5736	0.1156	1	0.0721	0.0033	1.0233	0.0113	-0.0024	0.0064
Medication for cholesterol_ blood pressure or diabetes: Blood pressure medication	-0.0992	0.0634	-1.5653	0.1175	1	0.1044	0.0059	1.0315	0.0069	0.0023	0.0047
Systolic blood pressure_ automated reading	-0.077	0.0495	-1.5542	0.1201	1	0.1295	0.0055	1.0518	0.0076	0.0021	0.005
Diagnoses - main ICD10: J22 Unspecified acute lower respiratory infection	0.3598	0.2319	1.5511	0.1209	1	0.0027	0.0015	0.9994	0.0089	0.0041	0.0058
Cancer code_ self-reported: basal cell carcinoma	-0.1594	0.103	-1.5479	0.1216	1	0.0109	0.0019	0.9939	0.0072	-0.001	0.0054
Other eye problems	-0.1696	0.1103	-1.5379	0.1241	1	0.009	0.0017	1.0258	0.0068	-0.0079	0.0055
Diagnoses - main ICD10: K62 Other diseases of anus and rectum	0.2097	0.1379	1.5201	0.1285	1	0.0055	0.0016	0.9983	0.0092	-0.0053	0.0063
Illnesses of father: None of the above (group 2)	-0.1705	0.1122	-1.52	0.1285	1	0.0095	0.0018	1.0009	0.0074	0.0104	0.0053
Mothers age at death	-0.1594	0.1051	-1.517	0.1293	1	0.0259	0.0031	1.0212	0.0067	-0.0057	0.0058
Usual walking pace	-0.0792	0.0531	-1.4915	0.1358	1	0.0785	0.0033	1.0249	0.009	-0.0002	0.0052
Taking other prescription medications	0.096	0.0647	1.4844	0.1377	1	0.0445	0.0023	1.0085	NA	NA	NA
Diagnoses - main ICD10: K44 Diaphragmatic hernia	0.2389	0.1614	1.4805	0.1388	1	0.0045	0.0015	1.0102	0.0075	0.0028	0.0057
Underlying (primary) cause of death: ICD10: E85.4 Organ-limited amyloidosis	0.721	0.4888	1.4751	0.1402	1	0.0544	0.066	1.0002	0.0085	0.0078	0.0056
Blood clot_ DVT_ bronchitis_ emphysema_ asthma_ rhinitis_ eczema_ allergy diagnosed by doctor: None of the above	-0.0857	0.0585	-1.4638	0.1432	1	0.0782	0.0072	1.0266	0.0071	-0.0104	0.0056
Pain type(s) experienced in last month: Hip pain	0.1173	0.0804	1.4591	0.1445	1	0.0243	0.0018	1.0129	0.009	0.0048	0.0055
Non-cancer illness code_ self-reported: back problem	0.206	0.1421	1.4494	0.1472	1	0.0052	0.0014	1.0039	0.0109	0.0122	0.0064
Reason for glasses/contact lenses: For long-sightedness_ i.e. for distance and near_ but particularly for near tasks like reading (called hypermetropia)	-0.1709	0.1183	-1.4454	0.1483	1	0.0093	0.0017	1.069	0.0082	0.0019	0.0055
Medication for pain relief_ constipation_ heartburn: Laxatives (e.g. Dulcolax_ Senokot)	0.1318	0.0913	1.4438	0.1488	1	0.0119	0.0016	1.0068	0.0104	0.0017	0.0062
Diagnoses - main ICD10: J44 Other chronic obstructive pulmonary disease	0.2342	0.1645	1.4239	0.1545	1	0.0048	0.0013	0.9955	0.0159	-0.0121	0.006
Diagnoses - main ICD10: M20 Acquired deformities of fingers and toes	0.1423	0.1001	1.4209	0.1553	1	0.0108	0.0017	0.9911	0.0157	-0.0083	0.006
Diagnoses - main ICD10: M24 Other specific joint derangements	0.311	0.2189	1.4206	0.1554	1	0.0032	0.0014	0.9897	0.0128	-0.0099	0.006
Vitamin and mineral supplements: Multivitamins +/- minerals	0.1112	0.0784	1.4189	0.1559	1	0.0233	0.0018	1.0096	0.011	0.0017	0.0056
Ever depressed for a whole week	0.1123	0.0796	1.4113	0.1582	1	0.0636	0.0056	0.9919	0.0191	-0.0161	0.0063
Forced expiratory volume in 1-second (FEV1)_ predicted percentage	-0.0728	0.0519	-1.4042	0.1603	1	0.2049	0.0102	1.0269	0.0187	-0.0104	0.0063
Non-cancer illness code_ self-reported: arthritis (nos)	0.3438	0.2452	1.4018	0.161	1	0.0024	0.0014	1.0103	0.0067	0.0038	0.005
Ever unenthusiastic/disinterested for a whole week	0.121	0.0867	1.3951	0.163	1	0.0578	0.0065	1.0001	0.0071	0.0022	0.0055
Had menopause	-0.1695	0.1227	-1.381	0.1673	1	0.0214	0.0043	1.0001	0.0067	0.0037	0.0052
Diagnoses - main ICD10: K76 Other diseases of liver	0.2278	0.166	1.3726	0.1699	1	0.004	0.0013	0.9896	0.0076	-0.0047	0.0057
Non-cancer illness code_ self-reported: pulmonary embolism +/- dvt	0.1946	0.1429	1.3621	0.1732	1	0.0058	0.0014	1.0061	0.0078	0.0003	0.0052
Adopted as a child	0.203	0.1491	1.3615	0.1733	1	0.0057	0.0013	1.003	0.0075	0.0074	0.0054
Pain type(s) experienced in last month: Knee pain	0.0931	0.0686	1.3563	0.175	1	0.0416	0.0025	1.0075	0.0083	0.0048	0.0058
Diagnoses - main ICD10: N32 Other disorders of bladder	0.2198	0.1622	1.3551	0.1754	1	0.0042	0.0012	0.9879	0.0101	0.002	0.006
Non-cancer illness code_ self-reported: hiatus hernia	0.1706	0.1274	1.3392	0.1805	1	0.0083	0.0014	1.0331	0.0068	0.0039	0.0058
Diagnoses - main ICD10: M17 Gonarthrosis [arthrosis of knee]	0.1225	0.0924	1.3257	0.1849	1	0.0143	0.0017	1.003	0.0074	0.0046	0.0051
Health satisfaction	0.089	0.0672	1.3249	0.1852	1	0.0852	0.0055	1.0009	0.0073	0.0021	0.0055
Non-cancer illness code_ self-reported: type 2 diabetes	-0.1921	0.1457	-1.3182	0.1874	1	0.0054	0.0014	1.0174	0.0089	-0.0104	0.0057
Vitamin and mineral supplements: None of the above	-0.0993	0.0754	-1.3174	0.1877	1	0.0298	0.0019	0.9962	0.0097	-0.0071	0.0059
Non-cancer illness code_ self-reported: anxiety/panic attacks	0.1831	0.1392	1.3159	0.1882	1	0.0061	0.0014	0.9992	0.0096	0.0061	0.0058
Number of treatments/medications taken	0.0759	0.0578	1.3129	0.1892	1	0.0622	0.0026	1.022	0.0077	0.0011	0.0057
Average weekly champagne plus white wine intake	-0.1028	0.0784	-1.3115	0.1897	1	0.0312	0.0028	1.0374	0.0098	0.0005	0.0058
Non-cancer illness code_ self-reported: varicose veins	0.1961	0.1512	1.2976	0.1944	1	0.0045	0.0013	1.0096	0.0075	-0.0059	0.0056
Nervous feelings	0.0776	0.0602	1.29	0.1971	1	0.0678	0.0036	1.0028	0.0076	0.005	0.0057
Pain type(s) experienced in last month: Facial pain	0.168	0.1327	1.2663	0.2054	1	0.0065	0.0015	0.9998	0.0118	-0.0017	0.0056
Impedance of arm (left)	-0.0579	0.0459	-1.2594	0.2079	1	0.2364	0.009	1.0743	0.0096	-0.0083	0.0059
Hair/balding pattern: Pattern 4	-0.0643	0.0511	-1.2582	0.2083	1	0.164	0.0206	1.1101	0.0075	-0.0052	0.0062
Mouth/teeth dental problems: Toothache	-0.1364	0.1095	-1.2453	0.213	1	0.0085	0.0017	1.004	0.008	0.009	0.0056
Mineral and other dietary supplements: Selenium	-0.1714	0.1378	-1.2432	0.2138	1	0.006	0.0016	1.0026	0.0077	0.0006	0.0053
Transport type for commuting to job workplace: Car/motor vehicle	0.1314	0.1059	1.2414	0.2145	1	0.0247	0.0033	1.0231	0.0142	0.0025	0.0055
Diagnoses - main ICD10: R31 Unspecified haematuria	0.2777	0.2238	1.2407	0.2147	1	0.0024	0.0015	1.0136	0.0225	-0.0069	0.0055
Former alcohol drinker	0.1458	0.1182	1.2333	0.2174	1	0.1299	0.0216	0.9934	0.0289	0.0124	0.0065
Length of menstrual cycle	-0.1628	0.1327	-1.2271	0.2198	1	0.1028	0.0211	0.9993	0.0137	-6.0079e-05	0.0068
Number of days/week walked 10+ minutes	0.0746	0.0613	1.217	0.2236	1	0.0428	0.0024	1.0063	0.015	0.0044	0.0066
Diagnoses - main ICD10: R04 Haemorrhage from respiratory passages	0.2784	0.2297	1.2123	0.2254	1	0.0025	0.0015	0.9976	0.0082	-0.0069	0.006
Types of physical activity in last 4 weeks: Heavy DIY (eg: weeding_ lawn mowing_ carpentry_ digging)	-0.0802	0.0674	-1.1896	0.2342	1	0.0336	0.002	1.0091	0.0067	0.0085	0.0054
Worry too long after embarrassment	0.0708	0.0598	1.1853	0.2359	1	0.0658	0.0033	1.0117	0.0082	0.0041	0.0057
Non-cancer illness code_ self-reported: gastro-oesophageal reflux (gord) / gastric reflux	0.1222	0.1045	1.1693	0.2423	1	0.0114	0.0018	1.0142	0.0073	-0.0003	0.0055
Diagnoses - main ICD10: F31 Bipolar affective disorder	0.1803	0.1544	1.1674	0.243	1	0.0055	0.0015	0.9825	0.0084	0.0079	0.0055
Drive faster than motorway speed limit	0.0657	0.0563	1.1663	0.2435	1	0.0563	0.0028	1.0303	0.0074	-0.0036	0.0053
Non-cancer illness code_ self-reported: joint disorder	0.3417	0.2945	1.16	0.2461	1	0.0016	0.0014	0.9954	0.0093	-0.0052	0.0062
Illnesses of siblings: Diabetes	-0.1111	0.096	-1.1575	0.2471	1	0.0207	0.0022	1.0086	0.009	-0.0069	0.0057
Frequency of other exercises in last 4 weeks	0.1149	0.0997	1.1519	0.2494	1	0.0223	0.0034	0.9942	0.0383	0.0138	0.0068
Non-cancer illness code_ self-reported: ankylosing spondylitis	0.404	0.3516	1.1491	0.2505	1	0.0015	0.0016	1.0044	0.0236	-0.0013	0.0066
Illnesses of father: Heart disease	-0.0801	0.0701	-1.1425	0.2532	1	0.0303	0.0027	1.0008	0.0239	-0.0053	0.0065
Time from waking to first cigarette	-0.1592	0.1395	-1.1413	0.2537	1	0.0843	0.0266	1.0169	0.0211	0.001	0.0075
Diagnoses - main ICD10: K35 Acute appendicitis	-0.2624	0.2311	-1.1355	0.2562	1	0.0024	0.0013	1.0041	0.0071	-0.0007	0.0052
Sitting height	0.0386	0.034	1.1337	0.2569	1	0.3252	0.0191	1.1041	0.016	0.039	0.0081
Mouth/teeth dental problems: Loose teeth	0.1096	0.0972	1.1277	0.2594	1	0.0145	0.0017	1.0111	0.0075	-0.0062	0.0051
Diagnoses - main ICD10: D25 Leiomyoma of uterus	0.1578	0.14	1.1271	0.2597	1	0.0058	0.0016	0.9937	0.0086	0.0063	0.006
Eye problems/disorders: Cataract	-0.1365	0.1219	-1.12	0.2627	1	0.0226	0.0047	1.0154	0.0078	0.0011	0.0046
Diagnoses - main ICD10: R35 Polyuria	0.2114	0.1889	1.1195	0.2629	1	0.003	0.0015	0.9976	0.0072	0.007	0.0056
Why stopped smoking: Health precaution	0.0989	0.0887	1.1144	0.2651	1	0.0541	0.0069	0.9995	0.0079	0.0009	0.0061
Non-cancer illness code_ self-reported: muscle or soft tissue injuries	0.2542	0.2354	1.0799	0.2802	1	0.0025	0.0015	0.999	0.0078	-0.0012	0.0053
Cancer code_ self-reported: breast cancer	0.1176	0.1094	1.0755	0.2822	1	0.0097	0.0018	1.0197	0.0074	-0.0024	0.0052
Birth weight	0.0549	0.0511	1.0731	0.2832	1	0.1098	0.0066	1.0443	0.0081	0.0047	0.0053
Diagnoses - main ICD10: R11 Nausea and vomiting	0.5638	0.53	1.0639	0.2874	1	0.0009	0.0013	0.997	0.009	-0.006	0.0051
Work/job satisfaction	0.1137	0.1079	1.0539	0.2919	1	0.0473	0.0068	0.9972	0.0085	-0.0077	0.0052
Bring up phlegm/sputum/mucus on most days	0.1563	0.1486	1.0524	0.2926	1	0.0262	0.0063	1.0085	0.0078	-0.0051	0.0053
Medication for cholesterol_ blood pressure_ diabetes_ or take exogenous hormones: Blood pressure medication	-0.0623	0.0592	-1.0511	0.2932	1	0.1065	0.007	1.0255	0.0079	0.004	0.0055
Non-accidental death in close genetic family	-0.1236	0.1188	-1.0401	0.2983	1	0.0206	0.0046	0.9896	0.0077	0.0044	0.0053
Home area population density - urban or rural: Scotland - Large Urban Area	-0.1563	0.1505	-1.0384	0.2991	1	0.0117	0.003	2.1319	0.0092	-0.0072	0.005
Impedance of arm (right)	-0.0492	0.0474	-1.0379	0.2993	1	0.2389	0.0089	1.0628	0.0275	-0.0071	0.0057
Diastolic blood pressure_ automated reading	0.0479	0.0464	1.0327	0.3017	1	0.1387	0.0057	1.0489	0.0092	-0.0044	0.0057
Snoring	-0.0579	0.0561	-1.0321	0.302	1	0.0593	0.003	1.0237	0.0071	-0.0036	0.0057
Cancer code_ self-reported: malignant melanoma	0.1513	0.1473	1.0271	0.3044	1	0.005	0.0016	0.9931	0.0091	0.005	0.0059
Duration of light DIY	0.094	0.0919	1.0234	0.3061	1	0.0365	0.0035	0.9989	0.0073	0.0059	0.0056
Diagnoses - main ICD10: M23 Internal derangement of knee	0.1322	0.1294	1.021	0.3072	1	0.0082	0.0019	1.004	0.0083	-0.001	0.0057
Suffer from nerves	0.0675	0.0661	1.02	0.3077	1	0.0479	0.003	0.9842	0.0078	-0.0018	0.0061
Mineral and other dietary supplements: Fish oil (including cod liver oil)	0.0798	0.0783	1.0187	0.3083	1	0.0263	0.0019	1.01	0.0074	0.0052	0.0056
Medication for cholesterol_ blood pressure or diabetes: Insulin	-0.1576	0.1559	-1.0113	0.3119	1	0.0101	0.0033	1.0092	0.0074	0.0049	0.0056
Arm predicted mass (right)	0.0415	0.0411	1.0107	0.3122	1	0.2681	0.0118	1.0781	0.0074	0.0031	0.0057
Ever taken oral contraceptive pill	0.0969	0.096	1.0091	0.3129	1	0.0195	0.0029	1.0115	0.0087	0.0043	0.0052
Non-cancer illness code_ self-reported: hyperthyroidism/thyrotoxicosis	-0.1201	0.1199	-1.0014	0.3167	1	0.0085	0.0026	1.0074	0.0088	-0.0087	0.0055
Leg fat mass (left)	0.0433	0.0436	0.992	0.3212	1	0.2349	0.0079	1.0504	0.0074	-0.0034	0.0051
Vascular/heart problems diagnosed by doctor: None of the above	0.0505	0.051	0.9895	0.3224	1	0.1155	0.0047	1.0454	0.0075	0.0038	0.0052
Tinnitus: Yes_ but not now_ but have in the past	-0.1495	0.1518	-0.9849	0.3247	1	0.0177	0.0045	0.9925	0.0068	0.0085	0.0052
Fathers age at death	-0.0771	0.0793	-0.9721	0.331	1	0.035	0.0031	1.0191	0.0228	-0.0079	0.0085
Non-cancer illness code_ self-reported: osteoporosis	0.0899	0.0934	0.9627	0.3357	1	0.0151	0.002	0.9987	0.0227	-0.0072	0.0085
Arm fat-free mass (right)	0.0397	0.0413	0.9621	0.336	1	0.2696	0.0118	1.0757	0.0241	-0.0092	0.0079
Diagnoses - main ICD10: S52 Fracture of forearm	0.1306	0.1358	0.9614	0.3364	1	0.0072	0.0017	0.9924	0.0235	-0.0086	0.0078
Why stopped smoking: None of the above	-0.1021	0.1063	-0.9614	0.3364	1	0.0408	0.006	0.9957	0.0239	-0.0091	0.0086
Leg fat percentage (left)	0.0422	0.0441	0.9557	0.3392	1	0.2104	0.0065	1.0688	0.0118	0.0002	0.0064
Time spent watching television (TV)	0.0474	0.0503	0.9413	0.3466	1	0.1016	0.0039	1.0418	0.0097	-0.0033	0.0056
Leg fat mass (right)	0.0408	0.0439	0.9289	0.3529	1	0.2342	0.0079	1.0479	0.0099	-0.0063	0.0055
Qualifications: NVQ or HND or HNC or equivalent	0.0912	0.1	0.9117	0.3619	1	0.0147	0.0018	1.0127	0.007	-0.0051	0.0056
Illnesses of father: None of the above (group 1)	0.085	0.0937	0.9069	0.3645	1	0.0152	0.002	1.0204	0.0067	0.0062	0.0051
Non-cancer illness code_ self-reported: sleep apnoea	0.1868	0.2068	0.9033	0.3664	1	0.0029	0.0014	1.0068	0.0191	8.2537e-05	0.0078
Cancer code_ self-reported: squamous cell carcinoma	0.1964	0.222	0.8844	0.3765	1	0.0024	0.0013	0.998	0.0188	0.0005	0.0079
Mouth/teeth dental problems: Mouth ulcers	0.0651	0.0743	0.8771	0.3804	1	0.0297	0.0038	1.0278	0.0176	0.0025	0.0073
Types of transport used (excluding work): Walk	-0.0645	0.0744	-0.8673	0.3858	1	0.0324	0.0023	1.0374	0.0174	0.002	0.0074
Leg fat percentage (right)	0.0383	0.0444	0.8635	0.3879	1	0.2107	0.0067	1.0647	0.0281	-0.0044	0.0079
Duration of heavy DIY	0.0784	0.0909	0.8631	0.3881	1	0.0351	0.0039	1.0027	0.0287	-0.0049	0.0077
Non-cancer illness code_ self-reported: bladder problem (not cancer)	-0.1745	0.2024	-0.8623	0.3885	1	0.0025	0.0013	0.9999	0.0078	0.0145	0.0055
Difficulty not smoking for 1 day	-0.0932	0.1083	-0.8602	0.3897	1	0.122	0.024	0.9843	0.0279	-0.0047	0.008
Illnesses of mother: Breast cancer	-0.1117	0.1302	-0.8576	0.3911	1	0.0096	0.0021	1.0055	0.0286	-0.0052	0.0078
Non-cancer illness code_ self-reported: vitiligo	-0.2801	0.3267	-0.8572	0.3913	1	0.0014	0.0014	0.9961	0.0076	0.0061	0.0059
Relative age of first facial hair	-0.0472	0.0551	-0.8566	0.3917	1	0.1261	0.0077	1.0374	0.0074	0.0112	0.0057
Vascular/heart problems diagnosed by doctor: High blood pressure	-0.0433	0.0515	-0.8404	0.4007	1	0.1188	0.005	1.045	0.0079	-0.0081	0.0056
Pulse wave reflection index	0.0764	0.091	0.8395	0.4012	1	0.0547	0.0059	1.0082	0.008	0.0061	0.0058
Relative age voice broke	-0.0554	0.0664	-0.8345	0.404	1	0.0734	0.006	1.0057	0.0093	0.0049	0.0061
Vitamin and mineral supplements: Vitamin E	0.1107	0.1345	0.8227	0.4107	1	0.0069	0.0014	0.9935	0.007	-0.0038	0.0055
Forced expiratory volume in 1-second (FEV1)_ Best measure	-0.0361	0.044	-0.8217	0.4113	1	0.1652	0.0081	1.0426	0.0092	-0.0096	0.0061
Non-cancer illness code_ self-reported: iron deficiency anaemia	0.142	0.1734	0.8188	0.4129	1	0.004	0.0014	0.9943	0.008	-0.0037	0.0057
Diagnoses - main ICD10: Z80 Family history of malignant neoplasm	-0.3688	0.451	-0.8176	0.4136	1	0.0009	0.0013	0.993	0.0074	-0.0074	0.0056
Non-cancer illness code_ self-reported: vaginal prolapse/uterine prolapse	0.1105	0.1363	0.8107	0.4175	1	0.0045	0.0016	1.0073	0.0103	0.0011	0.0063
Bilateral oophorectomy (both ovaries removed)	-0.08	0.0996	-0.8032	0.4219	1	0.0221	0.0034	1.0077	0.0109	0.0047	0.0063
Non-cancer illness code_ self-reported: bone disorder	0.2566	0.3251	0.7895	0.4298	1	0.0013	0.0012	1.007	0.0136	0.0088	0.0054
Reproduciblity of spirometry measurement using ERS/ATS criteria	0.1009	0.128	0.7884	0.4305	1	0.0146	0.0022	1.0063	0.0071	-0.0013	0.0055
Non-cancer illness code_ self-reported: high cholesterol	-0.0478	0.0612	-0.7819	0.4343	1	0.0429	0.0048	1.0382	0.0107	-0.0037	0.006
Number of older siblings	0.1947	0.2517	0.7735	0.4392	1	0.0064	0.005	1.0055	0.0129	0.0017	0.0059
Diagnoses - main ICD10: M10 Gout	0.1611	0.2086	0.7724	0.4399	1	0.0028	0.0015	0.9953	0.0113	0.0086	0.0056
Diagnoses - main ICD10: K29 Gastritis and duodenitis	0.0877	0.1138	0.7711	0.4406	1	0.0083	0.0015	0.9981	0.007	-0.005	0.0053
Diagnoses - main ICD10: M70 Soft tissue disorders related to use_ overuse and pressure	0.1145	0.1516	0.7556	0.4499	1	0.0038	0.0014	0.9845	0.0097	-0.0028	0.0054
Arm fat-free mass (left)	0.031	0.0411	0.7534	0.4512	1	0.2688	0.0116	1.0809	0.0078	0.009	0.0052
Diagnoses - main ICD10: N20 Calculus of kidney and ureter	0.0954	0.1272	0.7497	0.4534	1	0.0078	0.0014	1.0097	0.0073	-0.0008	0.0058
Vitamin and mineral supplements: Vitamin D	0.1138	0.1521	0.7481	0.4544	1	0.0062	0.0017	0.9955	0.0069	0.0008	0.0053
Eye problems/disorders: Glaucoma	-0.0687	0.0925	-0.7428	0.4576	1	0.0378	0.0059	1.0217	0.01	-0.0083	0.0057
Mouth/teeth dental problems: Painful gums	0.1	0.1349	0.7416	0.4584	1	0.0074	0.0015	1.0009	0.0082	0.0011	0.0055
Number of cigarettes previously smoked daily	0.0558	0.0754	0.7402	0.4592	1	0.1009	0.0144	1	0.0096	0.0006	0.0064
Alcohol drinker status: Never	-0.0765	0.1035	-0.7395	0.4596	1	0.0146	0.0017	1.0148	0.0076	-0.002	0.0055
Worrier / anxious feelings	0.0406	0.0555	0.7319	0.4642	1	0.0795	0.0046	0.9994	0.0079	-0.0035	0.0063
Duration of other exercises	0.0856	0.1183	0.7239	0.4691	1	0.0194	0.0029	1.0073	0.0078	0.0032	0.0053
Diagnoses - main ICD10: K20 Oesophagitis	0.1505	0.208	0.7233	0.4695	1	0.0023	0.0014	1.0054	0.0076	0.0028	0.0059
Handedness (chirality/laterality): Use both right and left hands equally	-0.1104	0.153	-0.7217	0.4705	1	0.0044	0.0013	1.0044	0.0078	0.0042	0.005
Medication for cholesterol_ blood pressure_ diabetes_ or take exogenous hormones: Cholesterol lowering medication	-0.0521	0.0723	-0.7201	0.4715	1	0.0535	0.005	1.0148	0.0072	0.0019	0.0053
Tinnitus: Yes_ now some of the time	0.1738	0.2442	0.7117	0.4767	1	0.0068	0.0042	1.0031	0.0115	0.0013	0.0064
Diagnoses - main ICD10: K30 Dyspepsia	0.1304	0.1837	0.7098	0.4778	1	0.0031	0.0015	1.0043	0.011	0.0065	0.0064
Non-cancer illness code_ self-reported: hypertension	-0.0365	0.0516	-0.7066	0.4798	1	0.1175	0.005	1.0378	0.0133	0.0074	0.0062
Non-cancer illness code_ self-reported: eczema/dermatitis	-0.0881	0.1264	-0.697	0.4858	1	0.0085	0.0022	1.0131	0.0068	-0.0032	0.005
Types of physical activity in last 4 weeks: None of the above	0.0558	0.0807	0.6916	0.4892	1	0.024	0.0018	1.0171	0.0081	0.0007	0.006
Basal metabolic rate	0.0276	0.0409	0.6742	0.5002	1	0.2882	0.0123	1.087	0.0082	0.0066	0.0064
Illnesses of father: Diabetes	-0.0611	0.0914	-0.6691	0.5034	1	0.0191	0.0023	1.0224	0.0101	0.013	0.0064
Impedance of leg (left)	0.0306	0.0458	0.6689	0.5036	1	0.2445	0.0096	1.0581	0.0071	0.0053	0.0059
Arm predicted mass (left)	0.0272	0.041	0.6644	0.5064	1	0.2681	0.0116	1.0824	0.0114	-0.0056	0.0058
Diagnoses - main ICD10: G47 Sleep disorders	0.09	0.1356	0.6634	0.5071	1	0.0062	0.0014	0.9941	0.0092	-0.0123	0.0063
Alcohol intake frequency.	-0.0357	0.0538	-0.6633	0.5071	1	0.0831	0.0041	1.0429	0.0072	0.0001	0.006
Leg fat-free mass (right)	0.0267	0.0407	0.6575	0.5109	1	0.2677	0.0114	1.0866	0.0079	0.0119	0.0051
Illnesses of mother: None of the above (group 2)	-0.0811	0.1235	-0.6565	0.5115	1	0.0094	0.0018	1.0002	0.0112	0.0024	0.0062
Alcohol drinker status: Previous	0.0653	0.0997	0.6554	0.5122	1	0.0132	0.0016	1.0065	0.0078	-0.0022	0.005
Diagnoses - main ICD10: M72 Fibroblastic disorders	-0.0714	0.1089	-0.6552	0.5123	1	0.0125	0.0023	1.0013	0.0117	-0.0056	0.0068
Non-cancer illness code_ self-reported: hypopituitarism	-0.1722	0.2642	-0.652	0.5144	1	0.0014	0.0013	0.9913	0.0149	-0.0025	0.0068
Diagnoses - main ICD10: R14 Flatulence and related conditions	0.1196	0.1836	0.6516	0.5146	1	0.0033	0.0014	0.9908	0.008	-0.006	0.0055
Peak expiratory flow (PEF)	-0.0342	0.0527	-0.648	0.517	1	0.0911	0.0051	1.0461	0.0065	0.0039	0.0053
Leg predicted mass (right)	0.0264	0.0408	0.6465	0.5179	1	0.2674	0.0114	1.0864	0.0066	0.004	0.0055
Whole body fat-free mass	0.0261	0.0404	0.6455	0.5186	1	0.293	0.0131	1.0986	0.0081	-0.0006	0.0057
Mouth/teeth dental problems: Dentures	0.0409	0.064	0.6393	0.5227	1	0.048	0.0028	1.0357	0.0073	0.0027	0.0053
Diagnoses - main ICD10: K80 Cholelithiasis	-0.0722	0.1134	-0.6366	0.5244	1	0.0094	0.0019	1.0243	0.0068	-0.0014	0.0057
Mineral and other dietary supplements: Calcium	-0.063	0.0994	-0.6333	0.5266	1	0.0121	0.0017	0.9996	0.0072	-0.0002	0.0054
Illnesses of father: Prostate cancer	0.0791	0.1257	0.6289	0.5294	1	0.0089	0.002	1.0082	0.017	0.0003	0.0065
Mineral and other dietary supplements: None of the above	-0.047	0.0754	-0.6224	0.5337	1	0.0292	0.002	1.0138	0.0069	0.0059	0.0055
Getting up in morning	-0.0326	0.0526	-0.62	0.5352	1	0.0685	0.0032	1.0392	0.0075	0.0033	0.0051
Whole body water mass	0.025	0.0405	0.6188	0.536	1	0.2931	0.013	1.0976	0.0065	-0.0017	0.0058
Forced expiratory volume in 1-second (FEV1)	-0.0269	0.0436	-0.6165	0.5376	1	0.1499	0.0071	1.0494	0.0092	0.0038	0.0056
Non-cancer illness code_ self-reported: pernicious anaemia	0.0987	0.1601	0.6161	0.5378	1	0.0037	0.0014	0.9895	0.0073	0.0016	0.0054
Ever manic/hyper for 2 days	0.0988	0.1608	0.6144	0.539	1	0.0187	0.005	0.9941	0.0069	0.0046	0.0052
Home area population density - urban or rural: England/Wales - Village - less sparse	-0.1484	0.2419	-0.6135	0.5396	1	0.0019	0.0015	1.0258	0.01	0.0014	0.0055
Diagnoses - main ICD10: C44 Other malignant neoplasms of skin	-0.0666	0.1091	-0.6098	0.542	1	0.01	0.0023	1.0079	0.0078	-0.0076	0.0056
Non-cancer illness code_ self-reported: angina	0.0505	0.0835	0.6043	0.5456	1	0.0222	0.002	1.0242	0.0114	0.0002	0.0056
Wears glasses or contact lenses	-0.0528	0.0885	-0.5972	0.5504	1	0.0157	0.0017	1.0037	0.0075	-0.0045	0.0053
No-wear time bias adjusted acceleration standard deviation	0.0464	0.0804	0.5767	0.5641	1	0.0872	0.0083	1.0042	0.0077	-0.0042	0.0054
Types of transport used (excluding work): Cycle	-0.0402	0.07	-0.5749	0.5654	1	0.0256	0.002	1.0203	0.0074	0.002	0.0054
Forced expiratory volume in 1-second (FEV1)_ predicted	0.034	0.0604	0.5636	0.573	1	0.1751	0.013	1.031	0.0071	0.0053	0.0056
Diagnoses - main ICD10: R69 Unknown and unspecified causes of morbidity	0.0895	0.1609	0.5564	0.5779	1	0.0051	0.0014	0.9998	0.008	0.0023	0.0054
Diagnoses - main ICD10: I83 Varicose veins of lower extremities	0.044	0.0801	0.5489	0.5831	1	0.0189	0.0022	1.0349	0.0086	-0.0024	0.0053
Diagnoses - main ICD10: S66 Injury of muscle and tendon at wrist and hand level	0.1596	0.2918	0.547	0.5844	1	0.0014	0.0013	1.0056	0.022	0.0003	0.0052
Leg pain on walking	0.0424	0.0779	0.5439	0.5865	1	0.0581	0.0055	1.0069	0.0089	0.002	0.0061
Ever had bowel cancer screening	0.0531	0.098	0.5422	0.5877	1	0.0138	0.0017	1.0137	0.0081	-0.0025	0.0056
Trunk predicted mass	0.0217	0.04	0.5416	0.5881	1	0.2897	0.0136	1.1026	0.0067	7.8244e-05	0.0052
Weight	0.0226	0.0421	0.5365	0.5916	1	0.2687	0.0101	1.0599	0.021	0.0027	0.0056
Diabetes diagnosed by doctor	-0.0342	0.0638	-0.5363	0.5917	1	0.0431	0.0028	1.044	0.0169	0.0023	0.0067
Trunk fat-free mass	0.0213	0.04	0.533	0.594	1	0.2912	0.0137	1.1036	0.0081	0.0025	0.0056
Non-cancer illness code_ self-reported: allergy or anaphylactic reaction to drug	-0.1795	0.338	-0.5311	0.5954	1	0.0012	0.0013	1.0069	0.0072	0.0025	0.0052
Body mass index (BMI)	0.0236	0.0447	0.5285	0.5972	1	0.2504	0.0085	1.054	0.0068	0.0019	0.0053
Non-cancer illness code_ self-reported: kidney stone/ureter stone/bladder stone	0.0567	0.1086	0.5217	0.6019	1	0.0093	0.0017	1.0002	0.0173	-0.0011	0.0063
Current employment status: In paid employment or self-employed	0.0615	0.1189	0.5172	0.605	1	0.0078	0.0015	1.0209	0.0069	-0.0052	0.0049
Non-cancer illness code_ self-reported: mania/bipolar disorder/manic depression	0.0764	0.1507	0.5068	0.6123	1	0.0056	0.0013	1.0003	0.0069	-0.0054	0.0055
Illnesses of mother: None of the above (group 1)	0.0533	0.1051	0.5065	0.6125	1	0.0169	0.0019	1.0124	0.0079	-0.005	0.0054
Leg predicted mass (left)	0.0207	0.0411	0.5022	0.6155	1	0.2695	0.0113	1.0799	0.0238	-0.0013	0.0053
Diagnoses - main ICD10: N19 Unspecified renal failure	0.0835	0.1688	0.4946	0.6209	1	0.0029	0.0014	0.9993	0.0063	-0.0044	0.0053
Whole body fat mass	0.0213	0.0433	0.492	0.6227	1	0.2378	0.0082	1.0531	0.0083	0.0049	0.0058
Leg fat-free mass (left)	0.0202	0.0412	0.491	0.6234	1	0.2698	0.0113	1.0805	0.0078	-0.0023	0.0053
Doctor diagnosed asthma	0.0448	0.0913	0.4904	0.6239	1	0.0723	0.0105	0.994	0.0071	-0.0015	0.0058
Heel bone mineral density (BMD) T-score_ automated (left)	-0.027	0.0552	-0.4897	0.6243	1	0.3093	0.0368	1.0132	0.0078	-0.0006	0.0053
Hand grip strength (left)	-0.0231	0.0472	-0.4894	0.6246	1	0.1049	0.0043	1.0483	0.0085	-0.002	0.0063
Blood clot_ DVT_ bronchitis_ emphysema_ asthma_ rhinitis_ eczema_ allergy diagnosed by doctor: Asthma	0.0288	0.0589	0.4885	0.6252	1	0.0594	0.0061	1.0133	0.0069	-0.0026	0.0048
Diagnoses - main ICD10: L03 Cellulitis	-0.0792	0.1629	-0.4863	0.6268	1	0.0041	0.0015	1.0021	0.0074	-0.0038	0.0048
Illnesses of mother: Heart disease	-0.0438	0.0909	-0.4815	0.6302	1	0.0164	0.0018	1.0051	0.0072	0.0014	0.0049
Why stopped smoking: Doctors advice	0.0735	0.1533	0.4796	0.6315	1	0.0176	0.0057	0.9987	0.009	0.0054	0.0049
Transport type for commuting to job workplace: Walk	-0.0547	0.1153	-0.4739	0.6355	1	0.0169	0.0029	1.0021	0.0072	4.7996e-05	0.0049
Friendships satisfaction	-0.0377	0.0797	-0.4736	0.6358	1	0.0619	0.0056	0.9991	0.0074	0.0084	0.0056
Non-cancer illness code_ self-reported: asthma	0.028	0.0596	0.4696	0.6387	1	0.0599	0.0062	1.0144	0.0071	-0.0114	0.0051
Illnesses of siblings: High blood pressure	-0.0302	0.0652	-0.4638	0.6428	1	0.0365	0.0028	1.006	0.0072	-0.0024	0.0058
Non-cancer illness code_ self-reported: nasal polyps	0.0666	0.1439	0.4629	0.6435	1	0.0054	0.0016	1.0043	0.0077	0.0015	0.0054
Number of children fathered	0.0372	0.0816	0.4553	0.6489	1	0.0327	0.0038	1.009	0.0077	-0.0067	0.0054
Vascular/heart problems diagnosed by doctor: Angina	0.0377	0.0833	0.4528	0.6507	1	0.0216	0.0021	1.0274	0.0073	-0.0099	0.0053
Non-cancer illness code_ self-reported: enlarged prostate	-0.0676	0.1499	-0.4507	0.6522	1	0.0061	0.0016	1.0051	0.0076	0.0041	0.0047
Illnesses of siblings: Heart disease	0.0444	0.0986	0.4506	0.6523	1	0.0168	0.0021	1.0139	0.0066	-0.0055	0.0057
Breastfed as a baby	0.0413	0.0928	0.4446	0.6566	1	0.0255	0.0027	1.0233	0.0071	-0.001	0.0052
Diagnoses - main ICD10: H26 Other cataract	-0.0488	0.1104	-0.4421	0.6584	1	0.0102	0.0016	0.9874	0.0084	-0.0015	0.0051
Diagnoses - main ICD10: M25 Other joint disorders_ not elsewhere classified	0.1439	0.3303	0.4357	0.6631	1	0.0011	0.0014	1.0143	0.0073	-0.0051	0.0053
Frequency of heavy DIY in last 4 weeks	-0.052	0.1202	-0.4321	0.6657	1	0.0207	0.0037	1.008	0.0077	-0.0077	0.0057
Headaches for 3+ months	0.0426	0.0999	0.4262	0.6699	1	0.0553	0.0079	1.0066	0.0099	-0.0028	0.0056
Diagnoses - main ICD10: M67 Other disorders of synovium and tendon	0.0931	0.2217	0.4199	0.6745	1	0.0022	0.0014	0.9985	0.009	-0.0049	0.0062
Diagnoses - main ICD10: J33 Nasal polyp	-0.0775	0.1868	-0.415	0.6782	1	0.0031	0.0015	1.0081	0.0087	-0.0112	0.0058
Non-cancer illness code_ self-reported: malabsorption/coeliac disease	-0.0457	0.1103	-0.4142	0.6788	1	0.017	0.0125	0.9931	0.0083	0.0032	0.0057
Illnesses of mother: Diabetes	-0.0385	0.0936	-0.411	0.6811	1	0.0202	0.002	1.0184	0.0072	-0.0035	0.0057
Non-cancer illness code_ self-reported: hayfever/allergic rhinitis	0.0363	0.0891	0.407	0.684	1	0.0236	0.0025	1.014	0.0074	-0.0098	0.0057
Frequency of light DIY in last 4 weeks	0.0384	0.0952	0.4031	0.6869	1	0.0228	0.003	1.0027	0.0073	-0.0172	0.0061
Diagnoses - main ICD10: E04 Other non-toxic goitre	-0.0559	0.1409	-0.3969	0.6914	1	0.0051	0.0014	0.9928	0.0097	0.0041	0.0062
Maximum workload during fitness test	0.0522	0.1326	0.3932	0.6942	1	0.0421	0.0099	1.0081	0.0084	-0.0076	0.0063
Hair/balding pattern: Pattern 3	0.0281	0.0719	0.39	0.6965	1	0.0568	0.015	1.0174	0.0069	-0.0003	0.0051
Heel bone mineral density (BMD) T-score_ automated (right)	-0.0215	0.0556	-0.387	0.6988	1	0.3133	0.0373	1.008	0.0084	-0.0042	0.0059
Illnesses of mother: Alzheimers disease/dementia	-0.0634	0.165	-0.3845	0.7006	1	0.0049	0.0037	1.0275	0.0077	0.0009	0.0054
Hip circumference	0.0161	0.043	0.3738	0.7086	1	0.2195	0.0087	1.0637	0.007	0.0012	0.0058
Impedance of whole body	-0.0174	0.0467	-0.3719	0.71	1	0.2617	0.0101	1.0634	0.0107	-0.0051	0.0061
Happiness	-0.0271	0.0741	-0.3661	0.7143	1	0.0605	0.0051	1.0068	0.0098	0.0027	0.0057
Diagnoses - main ICD10: I21 Acute myocardial infarction	-0.0375	0.1026	-0.3658	0.7145	1	0.0103	0.0016	1.006	0.0073	0.0004	0.0055
Non-cancer illness code_ self-reported: deep venous thrombosis (dvt)	0.0394	0.108	0.365	0.7151	1	0.011	0.0018	1.0085	0.008	-0.0026	0.0052
Diagnoses - main ICD10: N92 Excessive_ frequent and irregular menstruation	0.0477	0.1318	0.3619	0.7174	1	0.0071	0.0017	1.001	0.0081	0.0065	0.0052
Mean time to correctly identify matches	0.0196	0.0547	0.359	0.7196	1	0.0727	0.0032	1.0337	0.0075	0.0007	0.0057
Types of physical activity in last 4 weeks: Other exercises (eg: swimming_ cycling_ keep fit_ bowling)	0.0221	0.0619	0.357	0.7211	1	0.0473	0.0024	1.0067	0.012	0.0047	0.0062
Mouth/teeth dental problems: Bleeding gums	-0.0291	0.0832	-0.3496	0.7266	1	0.0224	0.0019	1.0102	0.0104	-0.0035	0.0062
Diagnoses - main ICD10: F43 Reaction to severe stress_ and adjustment disorders	-0.3077	0.883	-0.3485	0.7275	1	0.0004	0.0013	1.0051	0.0099	-0.0021	0.0062
Body fat percentage	0.0151	0.0436	0.3477	0.7281	1	0.2193	0.0074	1.0662	0.009	0.0041	0.0061
Cancer diagnosed by doctor	-0.0438	0.1279	-0.3426	0.7319	1	0.0071	0.0016	1.0074	0.0068	0.0022	0.0057
Ever had prostate specific antigen (PSA) test	0.0286	0.0848	0.3367	0.7363	1	0.0346	0.0037	1.0013	0.0101	0.003	0.006
Blood clot_ DVT_ bronchitis_ emphysema_ asthma_ rhinitis_ eczema_ allergy diagnosed by doctor: Blood clot in the leg (DVT)	0.0368	0.1103	0.3338	0.7385	1	0.0104	0.0017	1.0117	0.0082	0.0063	0.0061
Fractured/broken bones in last 5 years	0.027	0.0821	0.3289	0.7422	1	0.0194	0.0021	1.0037	0.0095	0.0002	0.0063
Non-cancer illness code_ self-reported: diabetes	-0.022	0.0676	-0.3255	0.7448	1	0.0355	0.0025	1.0398	0.0083	0.0124	0.0063
Diagnoses - main ICD10: I48 Atrial fibrillation and flutter	0.0287	0.0883	0.3248	0.7453	1	0.0131	0.002	1.0092	0.0089	-0.0068	0.0061
Impedance of leg (right)	0.0148	0.0459	0.3222	0.7473	1	0.2436	0.0095	1.0673	0.0077	0.0054	0.0055
Tinnitus: Yes_ now most or all of the time	0.035	0.1088	0.3216	0.7477	1	0.0327	0.005	1.0032	0.0073	0.0019	0.0054
Fractured bone site(s): Ankle	-0.0413	0.1301	-0.3172	0.7511	1	0.0064	0.0015	0.9957	0.0108	3.9478e-06	0.0067
Non-cancer illness code_ self-reported: polio / poliomyelitis	-0.061	0.1932	-0.316	0.752	1	0.0028	0.0014	0.9915	0.0134	-0.0057	0.0068
Cough on most days	0.0332	0.1055	0.3144	0.7532	1	0.0493	0.0065	0.9965	0.0092	-0.0032	0.006
Illness_ injury_ bereavement_ stress in last 2 years: Serious illness_ injury or assault of a close relative	0.0371	0.1188	0.3122	0.7549	1	0.0112	0.0018	1.0102	0.0085	-0.0118	0.0061
Length of working week for main job	0.035	0.1127	0.3108	0.7559	1	0.0188	0.0028	1.0116	0.0147	0.0025	0.0064
Mouth/teeth dental problems: None of the above	-0.0212	0.0682	-0.3106	0.7561	1	0.038	0.0021	1.0149	0.031	0.0014	0.0078
Age when periods started (menarche)	-0.0145	0.0467	-0.3098	0.7567	1	0.2117	0.0111	0.9947	0.0079	-0.0014	0.0057
Non-cancer illness code_ self-reported: hypothyroidism/myxoedema	-0.0219	0.0721	-0.3044	0.7608	1	0.0513	0.0061	1.0282	0.008	0.0014	0.0056
Maximum heart rate during fitness test	0.0374	0.1238	0.3021	0.7626	1	0.0683	0.0126	1.0159	0.0079	-0.0042	0.0057
Frequency of travelling from home to job workplace	0.0323	0.1071	0.3014	0.7631	1	0.0219	0.0029	1.0174	0.0119	-0.0028	0.0065
Non-cancer illness code_ self-reported: migraine	0.0258	0.0856	0.3012	0.7633	1	0.0165	0.0018	1.0133	0.015	0.015	0.0072
Diagnoses - main ICD10: M16 Coxarthrosis [arthrosis of hip]	0.0344	0.1158	0.2971	0.7664	1	0.011	0.0018	1.0079	0.0078	-0.0105	0.0054
Diagnoses - main ICD10: I20 Angina pectoris	-0.0338	0.1163	-0.2905	0.7714	1	0.0088	0.0016	1.006	0.0127	-0.0014	0.0069
Trunk fat mass	0.0126	0.0434	0.2899	0.7719	1	0.234	0.0082	1.0597	0.0078	-0.0064	0.006
Knee pain for 3+ months	0.0433	0.1496	0.2891	0.7725	1	0.0258	0.0068	1.0008	0.0096	-0.0027	0.0059
Diagnoses - main ICD10: I80 Phlebitis and thrombophlebitis	-0.0374	0.1303	-0.2867	0.7743	1	0.0081	0.0017	0.9937	0.0089	0.0087	0.006
Diagnoses - main ICD10: S09 Other and unspecified injuries of head	-0.052	0.1845	-0.282	0.7779	1	0.0044	0.0015	0.9904	0.0073	0.0063	0.0053
Diagnoses - main ICD10: K43 Ventral hernia	-0.0434	0.1541	-0.2815	0.7784	1	0.0052	0.0015	0.994	0.0092	-0.0141	0.0063
Diagnoses - main ICD10: Z09 Follow-up examination after treatment for conditions other than malignant neoplasms	-0.051	0.1819	-0.2804	0.7792	1	0.0029	0.0013	1.0014	0.0085	0.0021	0.0056
Non-cancer illness code_ self-reported: cholelithiasis/gall stones	-0.034	0.1214	-0.28	0.7795	1	0.0086	0.0018	1.019	0.0094	4.5441e-05	0.0064
Illnesses of siblings: None of the above (group 1)	0.0193	0.0697	0.2766	0.7821	1	0.0355	0.0027	1.0171	0.0075	0.0072	0.005
Diagnoses - main ICD10: K22 Other diseases of oesophagus	0.0465	0.1684	0.2762	0.7824	1	0.0043	0.0016	1.0027	0.0132	0.0005	0.0063
Cancer code_ self-reported: small intestine/small bowel cancer	0.12	0.4357	0.2755	0.7829	1	0.0007	0.0014	1.0022	0.0098	0.0002	0.0055
Standing height	0.0099	0.0361	0.2733	0.7846	1	0.4566	0.0239	1.1997	0.0072	-0.0048	0.0063
Underlying (primary) cause of death: ICD10: J84.1 Other interstitial pulmonary diseases with fibrosis	-0.0542	0.1984	-0.273	0.7848	1	0.1193	0.0616	0.9907	0.0099	0.0045	0.0061
Weight change compared with 1 year ago	0.0331	0.122	0.2711	0.7863	1	0.0081	0.0015	1.025	0.0093	-0.006	0.006
Types of physical activity in last 4 weeks: Strenuous sports	0.0216	0.0799	0.2708	0.7866	1	0.022	0.0018	1.0106	0.0106	-0.002	0.0059
Forced vital capacity (FVC)_ Best measure	-0.0117	0.0436	-0.269	0.7879	1	0.192	0.0094	1.0617	0.0106	-0.0104	0.0061
Number of self-reported cancers	-0.0346	0.1304	-0.2652	0.7909	1	0.0068	0.0016	1.0112	0.007	0.0027	0.0054
Diagnoses - main ICD10: I25 Chronic ischaemic heart disease	0.0204	0.0771	0.265	0.791	1	0.0199	0.0025	1.0191	0.0457	-0.0145	0.007
Non-cancer illness code_ self-reported: psoriasis	-0.0303	0.115	-0.2634	0.7922	1	0.0079	0.0016	1.0126	0.0109	0.003	0.0061
Transport type for commuting to job workplace: Cycle	-0.0252	0.0961	-0.2621	0.7933	1	0.0303	0.0031	1.0201	0.0093	-0.0014	0.0057
Hearing aid user	0.0285	0.1124	0.2537	0.7997	1	0.017	0.0026	1.0053	0.0102	0.0063	0.0064
Fracture resulting from simple fall	-0.039	0.1542	-0.253	0.8003	1	0.0572	0.0154	0.9878	0.0101	-0.0049	0.0063
Illnesses of father: High blood pressure	0.0218	0.0866	0.2515	0.8015	1	0.0197	0.002	1.0114	0.0077	-0.0023	0.0055
Waist circumference	-0.0114	0.0457	-0.2487	0.8036	1	0.2024	0.0074	1.0467	0.0098	0.0044	0.0054
Diagnoses - main ICD10: D12 Benign neoplasm of colon_ rectum_ anus and anal canal	0.0272	0.1164	0.2334	0.8154	1	0.0081	0.0016	1.0065	0.0108	0.0065	0.0066
Non-cancer illness code_ self-reported: diverticular disease/diverticulitis	0.0218	0.0958	0.2275	0.82	1	0.0131	0.0018	0.9912	0.0611	-0.0149	0.0088
Nap during day	0.0107	0.0476	0.2237	0.823	1	0.0815	0.0034	1.0193	0.0078	-0.0008	0.0052
Hair/balding pattern: Pattern 2	-0.0161	0.0737	-0.2181	0.8273	1	0.052	0.0062	1.0345	0.0103	-0.0062	0.0062
Diagnoses - main ICD10: E03 Other hypothyroidism	0.1364	0.6333	0.2154	0.8295	1	0.0004	0.0013	0.9978	0.0157	0.0088	0.0068
Diagnoses - main ICD10: S76 Injury of muscle and tendon at hip and thigh level	0.0596	0.2782	0.2143	0.8303	1	0.0017	0.0012	0.9966	0.0092	-0.0005	0.0055
Arm fat percentage (right)	-0.0087	0.0432	-0.2022	0.8397	1	0.2185	0.0075	1.0623	0.007	0.0016	0.005
Pulse rate_ automated reading	-0.0102	0.0524	-0.195	0.8454	1	0.1548	0.0127	1.0428	0.01	-0.0062	0.0062
Average weekly intake of other alcoholic drinks	0.0459	0.2437	0.1885	0.8505	1	0.0072	0.0057	1.0049	0.0081	0.0037	0.0055
Doctor diagnosed hayfever or allergic rhinitis	0.0155	0.0831	0.186	0.8525	1	0.0839	0.0102	1.0002	0.0076	-0.0003	0.0059
Current employment status: Doing unpaid or voluntary work	-0.0206	0.1111	-0.1853	0.853	1	0.0091	0.0015	1.0075	0.0104	0.0008	0.0062
Non-cancer illness code_ self-reported: glaucoma	-0.0186	0.1002	-0.1852	0.8531	1	0.0112	0.0017	1.0136	0.0115	0.0066	0.0062
Vitamin and mineral supplements: Vitamin C	0.0172	0.0944	0.182	0.8555	1	0.014	0.0017	0.9928	0.0067	0.0053	0.0059
Target heart rate achieved	0.0258	0.1455	0.1771	0.8594	1	0.0335	0.0101	1.0067	0.0073	-0.0045	0.006
Diagnoses - main ICD10: Z47 Other orthopaedic follow-up care	0.0331	0.1874	0.1765	0.8599	1	0.0034	0.0013	0.9985	0.0069	-0.0069	0.0053
Diagnoses - main ICD10: O75 Other complications of labour and delivery_ not elsewhere classified	-0.0356	0.2099	-0.1697	0.8653	1	0.003	0.0013	0.9876	0.0087	-0.0096	0.0054
Illnesses of siblings: Stroke	0.0263	0.1551	0.1695	0.8654	1	0.005	0.0019	1.0042	0.0079	0.0055	0.0063
Diagnoses - main ICD10: C50 Malignant neoplasm of breast	0.019	0.1137	0.1675	0.867	1	0.0087	0.0017	1.0038	0.008	-0.0045	0.0057
Arm fat percentage (left)	-0.0072	0.0434	-0.1666	0.8677	1	0.2222	0.0076	1.0567	0.0078	-0.0008	0.0057
Pulse wave peak to peak time	-0.0166	0.1009	-0.164	0.8697	1	0.0402	0.0051	1.0081	0.0077	0.0042	0.0061
Mineral and other dietary supplements: Zinc	-0.0155	0.1	-0.1551	0.8768	1	0.011	0.0015	0.9899	0.0071	0.0017	0.0054
Started insulin within one year diagnosis of diabetes	-0.0184	0.1281	-0.1437	0.8857	1	0.1811	0.0439	1.0009	NA	NA	NA
Diagnoses - main ICD10: R55 Syncope and collapse	-0.0207	0.1456	-0.1421	0.887	1	0.0059	0.0014	1.0048	NA	NA	NA
Diagnoses - main ICD10: I30 Acute pericarditis	-0.0319	0.2244	-0.142	0.8871	1	0.0019	0.0015	0.9977	NA	NA	NA
Diagnoses - main ICD10: B37 Candidiasis	0.0567	0.4058	0.1399	0.8888	1	0.0007	0.0013	1.0003	NA	NA	NA
Family relationship satisfaction	0.0115	0.083	0.1391	0.8894	1	0.0581	0.0056	1.0034	NA	NA	NA
Illnesses of mother: High blood pressure	-0.0106	0.0767	-0.1388	0.8896	1	0.0293	0.0022	1.018	NA	NA	NA
Back pain for 3+ months	-0.015	0.1095	-0.1373	0.8908	1	0.0415	0.0062	0.9895	NA	NA	NA
Arm fat mass (right)	0.006	0.0443	0.1364	0.8915	1	0.234	0.0083	1.052	NA	NA	NA
Cancer code_ self-reported: lung cancer	-0.0438	0.3641	-0.1202	0.9043	1	0.0008	0.0012	0.9899	NA	NA	NA
Birth weight of first child	0.0075	0.0633	0.1182	0.9059	1	0.1086	0.0068	1.0216	NA	NA	NA
Trunk fat percentage	0.0052	0.0443	0.1173	0.9066	1	0.2087	0.0075	1.0698	NA	NA	NA
Diagnoses - main ICD10: K52 Other non-infective gastro-enteritis and colitis	0.0167	0.1455	0.115	0.9085	1	0.005	0.0012	1.0027	NA	NA	NA
Used an inhaler for chest within last hour	0.0213	0.1912	0.1115	0.9112	1	0.0037	0.0018	1.0067	NA	NA	NA
Diagnoses - main ICD10: K60 Fissure and fistula of anal and rectal regions	0.0162	0.1467	0.1102	0.9123	1	0.0056	0.0015	0.9822	NA	NA	NA
Morning/evening person (chronotype)	-0.005	0.0455	-0.1101	0.9123	1	0.1164	0.0045	1.0397	NA	NA	NA
Most recent bowel cancer screening	0.0208	0.1939	0.1074	0.9145	1	0.0125	0.0064	1.0096	NA	NA	NA
Diagnoses - main ICD10: T84 Complications of internal orthopaedic prosthetic devices_ implants and grafts	-0.0162	0.1522	-0.1063	0.9153	1	0.0056	0.0017	0.9871	NA	NA	NA
Comparative height size at age 10	0.004	0.0382	0.1057	0.9158	1	0.2452	0.0131	1.0799	NA	NA	NA
Eye problems/disorders: Diabetes related eye disease	-0.0141	0.1411	-0.0999	0.9204	1	0.0204	0.0045	1.006	NA	NA	NA
Daytime dozing / sleeping (narcolepsy)	0.0055	0.0601	0.0911	0.9274	1	0.0489	0.0028	1.0085	NA	NA	NA
Number of depression episodes	0.0139	0.155	0.0896	0.9286	1	0.0332	0.0119	1.0036	NA	NA	NA
Diagnoses - main ICD10: N81 Female genital prolapse	0.012	0.1418	0.0846	0.9326	1	0.006	0.0017	1.0326	NA	NA	NA
Diagnoses - main ICD10: N40 Hyperplasia of prostate	-0.011	0.1337	-0.0826	0.9342	1	0.006	0.0015	1.0091	NA	NA	NA
Time spent driving	-0.0056	0.0717	-0.0778	0.938	1	0.0423	0.0029	1.0019	NA	NA	NA
Mineral and other dietary supplements: Glucosamine	-0.0056	0.0768	-0.0724	0.9423	1	0.0241	0.002	1.0095	NA	NA	NA
Arm fat mass (left)	0.0032	0.044	0.0719	0.9427	1	0.2348	0.0083	1.0483	NA	NA	NA
Fractured bone site(s): Wrist	-0.0091	0.1309	-0.0694	0.9446	1	0.007	0.0016	1.0051	NA	NA	NA
Non-cancer illness code_ self-reported: heart attack/myocardial infarction	-0.0053	0.0793	-0.0672	0.9464	1	0.0189	0.0019	1.0114	NA	NA	NA
Medication for cholesterol_ blood pressure_ diabetes_ or take exogenous hormones: None of the above	-0.004	0.0612	-0.0657	0.9476	1	0.0677	0.0049	1.0117	NA	NA	NA
Pulse rate	0.0031	0.07	0.0446	0.9644	1	0.1346	0.0142	1.0265	NA	NA	NA
Forced vital capacity (FVC)	0.0017	0.043	0.04	0.9681	1	0.1737	0.0084	1.0713	NA	NA	NA
Duration walking for pleasure	-0.0032	0.0803	-0.0397	0.9684	1	0.025	0.0026	1.0128	NA	NA	NA
Pulse wave Arterial Stiffness index	-0.0036	0.104	-0.0347	0.9724	1	0.0393	0.0052	1.0067	NA	NA	NA
Frequency of stair climbing in last 4 weeks	0.0021	0.0663	0.031	0.9753	1	0.0353	0.0024	1.016	NA	NA	NA
Duration of fitness test	-0.006	0.1948	-0.0307	0.9755	1	0.023	0.009	1.0012	NA	NA	NA
Fractured bone site(s): Arm	0.0042	0.1653	0.0251	0.98	1	0.005	0.0015	0.9979	NA	NA	NA
Non-cancer illness code_ self-reported: gout	-0.0013	0.073	-0.0175	0.986	1	0.0259	0.0071	0.9841	NA	NA	NA
Vascular/heart problems diagnosed by doctor: Heart attack	-0.0012	0.0794	-0.0156	0.9875	1	0.0184	0.0019	1.014	NA	NA	NA
Distance between home and job workplace	-0.0017	0.1489	-0.0112	0.9911	1	0.0114	0.003	1.008	NA	NA	NA
Non-cancer illness code_ self-reported: hypertrophic cardiomyopathy (hcm / hocm)	0.0022	0.2559	0.0088	0.993	1	0.0015	0.0014	1.002	NA	NA	NA
Blood clot_ DVT_ bronchitis_ emphysema_ asthma_ rhinitis_ eczema_ allergy diagnosed by doctor: Hayfever_ allergic rhinitis or eczema	0.0005	0.0591	0.0085	0.9932	1	0.0745	0.0063	1.0299	NA	NA	NA
Ever had hysterectomy (womb removed)	-0.0009	0.1178	-0.0076	0.9939	1	0.0217	0.0035	1.0047	NA	NA	NA
Sleep duration	-0.0003	0.0534	-0.0049	0.9961	1	0.072	0.0036	1.0195	NA	NA	NA

## Sheet: Supp Table 2 - Gene level enric
Supplemental Table 2. Gene-level enrichment analysis of the GWAS of HIV-1 acquisition.
Gene symbol	Ensembl ID	CHR	START	STOP	NSNPS	NPARAM	N	ZSTAT	P	Bonferroni
EFCAB14	ENSG00000159658	1	47114366	47194824	142	6	13581	4.5594	2.56e-06	0.0472038
TEX38	ENSG00000186118	1	47124527	47149266	40	3	13581	4.4422	4.45e-06	0.0820535
ATPAF1	ENSG00000123472	1	47088409	47149539	97	4	13581	4.4324	4.66e-06	0.0859257
USP3	ENSG00000140455	15	63786793	63896839	246	22	13581	4.4189	4.96e-06	0.0914574
CYP46A1	ENSG00000036530	14	100140641	100203638	126	16	13581	4.303	8.42e-06	0.155256
PHTF2	ENSG00000006576	7	77418122	77596818	348	19	13581	4.3003	8.53e-06	0.157285
PWWP2B	ENSG00000171813	10	134200672	134241367	17	3	13581	4.2268	1.19e-05	0.219424
TCF12	ENSG00000140262	15	57200821	57601479	886	19	13581	4.1808	1.45e-05	0.267365
ESR1	ENSG00000091831	6	151967826	152460754	1349	75	13581	4.0618	2.43e-05	0.448068
BAMBI	ENSG00000095739	10	28956271	28981868	49	11	13581	4.002	3.14e-05	0.578985
EIF4E3	ENSG00000163412	3	71714567	71813924	247	32	13581	3.9872	3.34e-05	0.615863
FBXL22	ENSG00000197361	15	63879552	63904627	49	9	13581	3.9516	3.88e-05	0.715433
C6orf223	ENSG00000181577	6	43958317	43983695	93	9	13581	3.9044	4.72e-05	0.870321
SEL1L3	ENSG00000091490	4	25739055	25875382	249	42	13581	3.8961	4.89e-05	0.901667
TMEM60	ENSG00000135211	7	77413045	77437897	45	9	13581	3.8702	5.44e-05	1
HYAL3	ENSG00000186792	3	50320262	50346899	22	6	13581	3.8651	5.55e-05	1
AP4B1	ENSG00000134262	1	114427370	114457823	45	8	13581	3.8317	6.36e-05	1
CYB561D2	ENSG00000114395	3	50378126	50405891	12	4	13581	3.8206	6.66e-05	1
DCLRE1B	ENSG00000118655	1	114437763	114466708	42	10	13581	3.8154	6.8e-05	1
NPRL2	ENSG00000114388	3	50374761	50398522	13	4	13581	3.8141	6.83e-05	1
NAT6	ENSG00000243477	3	50323833	50346852	21	7	13581	3.7996	7.25e-05	1
DAAM1	ENSG00000100592	14	59645364	59848123	576	31	13581	3.7961	7.35e-05	1
LSMEM2	ENSG00000179564	3	50306458	50335545	17	5	13581	3.7948	7.39e-05	1
CALML6	ENSG00000169885	1	1836266	1858735	41	4	13581	3.7714	8.12e-05	1
TMEM52	ENSG00000178821	1	1839029	1860712	40	4	13581	3.7661	8.29e-05	1
TMEM115	ENSG00000126062	3	50382180	50407041	11	4	13581	3.753	8.73e-05	1
HYAL1	ENSG00000114378	3	50327320	50359812	26	8	13581	3.7437	9.07e-05	1
TUSC2	ENSG00000114383	3	50347458	50375682	15	5	13581	3.7296	9.59e-05	1
MSI1	ENSG00000135097	12	120769133	120816983	90	9	13581	3.7227	9.85e-05	1
RNASE9	ENSG00000188655	14	21014252	21039090	57	12	13581	3.7163	0.00010109	1
BOD1L2	ENSG00000228075	18	54804293	54827531	80	14	13581	3.7157	0.0001013	1
ZMYND10	ENSG00000004838	3	50368541	50394283	16	3	13581	3.7071	0.00010483	1
AHCYL2	ENSG00000158467	7	128854864	129080052	365	20	13581	3.6882	0.00011293	1
CCDC68	ENSG00000166510	18	52558740	52636739	161	17	13581	3.688	0.00011301	1
RASSF1	ENSG00000068028	3	50357219	50388411	16	4	13581	3.6854	0.00011417	1
NADK	ENSG00000008130	1	1672671	1721896	43	3	13581	3.6847	0.00011448	1
GPR27	ENSG00000170837	3	71793201	71815647	45	9	13581	3.6809	0.00011621	1
IFRD2	ENSG00000214706	3	50315163	50340349	16	6	13581	3.6602	0.00012601	1
PIGB	ENSG00000069943	15	55601158	55657846	173	21	13581	3.6585	0.00012683	1
ZDHHC19	ENSG00000163958	3	195914320	195948308	134	19	13581	3.6562	0.000128	1
XXcos-LUCA11.5	ENSG00000272104	3	50378323	50415354	20	4	13581	3.647	0.00013268	1
PDLIM3	ENSG00000154553	4	186412851	186466766	115	13	13581	3.6297	0.0001419	1
DCLK2	ENSG00000170390	4	150989426	151188609	527	31	13581	3.6138	0.0001509	1
MMP17	ENSG00000198598	12	132302938	132346328	51	7	13581	3.5854	0.0001683	1
HYAL2	ENSG00000068001	3	50345221	50370337	11	5	13581	3.5786	0.00017273	1
IMPG1	ENSG00000112706	6	76620832	76792395	290	29	13581	3.5783	0.0001729	1
BCL2L15	ENSG00000188761	1	114410790	114440169	49	9	13581	3.5644	0.00018232	1
PROK2	ENSG00000163421	3	71810807	71844357	68	16	13581	3.5552	0.00018882	1
C1orf222	ENSG00000142609	1	1843396	1945276	89	5	13581	3.5177	0.00021765	1
USP45	ENSG00000123552	6	99870190	99979604	269	16	13581	3.5016	0.00023128	1
PDPN	ENSG00000162493	1	13899960	13954452	146	26	13581	3.5008	0.00023191	1
GNB1	ENSG00000078369	1	1706729	1832495	87	6	13581	3.4947	0.00023728	1
SDC3	ENSG00000162512	1	31332314	31391608	96	26	13581	3.4929	0.00023888	1
PIP4K2B	ENSG00000141720	17	36911942	36966379	119	19	13581	3.4924	0.00023936	1
C9orf47	ENSG00000186354	9	91595778	91621055	50	13	13581	3.4771	0.00025345	1
GIMAP2	ENSG00000106560	7	150372785	150400729	69	10	13581	3.4652	0.00026489	1
SNTA1	ENSG00000101400	20	31985761	32041698	45	5	13581	3.4639	0.00026619	1
TRABD2A	ENSG00000186854	2	85038774	85144132	283	19	13581	3.4614	0.00026873	1
ARHGAP29	ENSG00000137962	1	94604544	94750624	214	27	13581	3.4568	0.00027334	1
ACTL10	ENSG00000182584	20	32244304	32266331	17	4	13581	3.433	0.0002985	1
L3MBTL4	ENSG00000154655	18	5944705	6425236	1002	71	13581	3.4278	0.00030425	1
SDK1	ENSG00000146555	7	3331080	4318632	3513	98	13581	3.426	0.00030627	1
FLRT3	ENSG00000125848	20	14293634	14328262	71	13	13581	3.4174	0.00031615	1
AL031663.2	ENSG00000269549	20	44064071	44087220	45	9	13581	3.4173	0.00031627	1
SHC1	ENSG00000160691	1	154924774	154956871	20	3	13581	3.4159	0.00031786	1
PCNP	ENSG00000081154	3	101282939	101323281	89	11	13581	3.4044	0.0003316	1
PYGO2	ENSG00000163348	1	154919502	154946329	18	5	13581	3.4039	0.00033214	1
HHIPL1	ENSG00000182218	14	100101447	100156906	110	11	13581	3.4038	0.00033232	1
COQ2	ENSG00000173085	4	84172689	84216067	89	8	13581	3.4011	0.00033557	1
FOXP1	ENSG00000114861	3	70993844	71643140	1125	98	13581	3.3808	0.00036134	1
IAPP	ENSG00000121351	12	21497893	21542912	155	18	13581	3.3695	0.00037647	1
LRRC27	ENSG00000148814	10	134135614	134205010	193	13	13581	3.3563	0.00039499	1
AHDC1	ENSG00000126705	1	27850546	27940942	24	2	13581	3.3389	0.00042051	1
ETV1	ENSG00000006468	7	13920853	14041050	358	43	13581	3.3372	0.00042317	1
CDK5RAP1	ENSG00000101391	20	31936645	31999367	51	5	13581	3.3339	0.00042823	1
HERC1	ENSG00000103657	15	63890817	64136141	565	18	13581	3.3312	0.00043229	1
C1orf101	ENSG00000179397	1	244607679	244814479	531	21	13581	3.3094	0.00046742	1
KPNA4	ENSG00000186432	3	160202783	160293376	143	14	13581	3.293	0.00049561	1
CKS1B	ENSG00000173207	1	154937129	154961725	22	2	13581	3.2928	0.00049593	1
FAM160A1	ENSG00000164142	4	152320368	152594784	485	11	13581	3.2683	0.00054104	1
LRRC20	ENSG00000172731	10	72048729	72152382	379	37	13581	3.2682	0.00054119	1
GNAI2	ENSG00000114353	3	50253724	50306787	56	10	13581	3.2659	0.00054564	1
PSMC3IP	ENSG00000131470	17	40714333	40739849	35	4	13581	3.2562	0.00056465	1
TAGAP	ENSG00000164691	6	159445500	159476184	126	10	13581	3.255	0.00056704	1
MLX	ENSG00000108788	17	40709086	40735257	39	4	13581	3.2511	0.00057483	1
RAB27A	ENSG00000069974	15	55485164	55621311	431	30	13581	3.2429	0.00059154	1
NECAB3	ENSG00000125967	20	32234893	32272269	24	4	13581	3.2425	0.00059251	1
RSBN1L	ENSG00000187257	7	77315760	77422339	266	15	13581	3.2423	0.00059284	1
ARHGAP10	ENSG00000071205	4	148643214	149003931	539	29	13581	3.2417	0.00059406	1
CABP7	ENSG00000100314	22	30106073	30137828	91	13	13581	3.2313	0.00061613	1
E2F1	ENSG00000101412	20	32253489	32284210	21	4	13581	3.2301	0.00061872	1
PAPD4	ENSG00000164329	5	78897943	78992471	212	10	13581	3.215	0.00065224	1
ZNF280D	ENSG00000137871	15	56912379	57220769	515	19	13581	3.2047	0.00067596	1
FLAD1	ENSG00000160688	1	154945814	154975587	24	2	13581	3.2028	0.00068048	1
SGCZ	ENSG00000185053	8	13937373	15105848	5906	171	13581	3.1887	0.00071449	1
FURIN	ENSG00000140564	15	91401822	91436688	59	7	13581	3.1667	0.00077079	1
LENEP	ENSG00000163352	1	154956062	154976791	20	2	13581	3.1639	0.00077829	1
COASY	ENSG00000068120	17	40703485	40728295	43	4	13581	3.1604	0.00078789	1
CWC25	ENSG00000108296	17	36946687	36991734	111	14	13581	3.1398	0.00084536	1
ARID1B	ENSG00000049618	6	157089063	157541913	696	48	13581	3.1352	0.00085868	1
ZMAT5	ENSG00000100319	22	30116945	30173000	176	17	13581	3.1305	0.00087256	1
S1PR3	ENSG00000213694	9	91596362	91629925	74	17	13581	3.1294	0.00087593	1
PPP1R9A	ENSG00000158528	7	94526514	94935727	629	29	13581	3.1278	0.00088056	1
THSD7B	ENSG00000144229	2	137513115	138445287	3160	101	13581	3.1216	0.00089937	1
NUDT1	ENSG00000106268	7	2271857	2300781	91	13	13581	3.1207	0.00090199	1
FAM134C	ENSG00000141699	17	40721531	40772641	77	6	13581	3.1164	0.00091538	1
TMEM44	ENSG00000145014	3	194298402	194364418	317	24	13581	3.1058	0.00094893	1
TLR1	ENSG00000174125	4	38782298	38868438	342	18	13581	3.0917	0.00099493	1
SLC35E2	ENSG00000215790	1	1646277	1687431	7	1	13581	3.0888	0.0010047	1
SLC51A	ENSG00000163959	3	195928358	195980049	169	21	13581	3.0847	0.0010187	1
FREM3	ENSG00000183090	4	144488455	144631828	251	17	13581	3.0824	0.0010266	1
MS4A3	ENSG00000149516	11	59814060	59848601	93	10	13581	3.0697	0.0010713	1
CXXC4	ENSG00000168772	4	105379469	105426058	55	10	13581	3.0657	0.001086	1
KIAA1841	ENSG00000162929	2	61283006	61401960	244	20	13581	3.0644	0.0010907	1
CDC20	ENSG00000117399	1	43814626	43838874	25	6	13581	3.0564	0.0011199	1
BRD3	ENSG00000169925	9	136885427	136943657	182	13	13581	3.0521	0.0011364	1
CBFA2T2	ENSG00000078699	20	32067881	32247842	76	7	13581	3.0486	0.0011494	1
PLA2G1B	ENSG00000170890	12	120749914	120775592	50	7	13581	3.0371	0.0011942	1
CTD-2228K2.5	ENSG00000188242	5	456239	483213	128	13	13581	3.0305	0.0012209	1
SLC9A3	ENSG00000066230	5	463425	534447	116	14	13581	3.0256	0.0012408	1
HEMK1	ENSG00000114735	3	50596583	50632366	35	4	13581	3.0195	0.0012658	1
ZNF14	ENSG00000105708	19	19811280	19853906	118	15	13581	3.0169	0.0012771	1
TECRL	ENSG00000205678	4	65130975	65285186	448	14	13581	3.0124	0.0012958	1
C2orf74	ENSG00000237651	2	61362243	61401964	127	8	13581	3.0108	0.001303	1
UQCR10	ENSG00000184076	22	30153358	30176402	61	9	13581	3.009	0.0013107	1
ZSWIM5	ENSG00000162415	1	45472071	45781881	499	20	13581	3.0082	0.0013138	1
UBXN2A	ENSG00000173960	2	24140155	24237779	308	18	13581	3.0043	0.001331	1
C5orf66	ENSG00000224186	5	134358970	134701744	682	88	13581	3.0033	0.0013354	1
C20orf144	ENSG00000149609	20	32240090	32263425	16	4	13581	3.0012	0.0013445	1
FLT3	ENSG00000122025	13	28567411	28684729	360	16	13581	2.9989	0.0013546	1
IFT80	ENSG00000068885	3	159964774	160127668	191	20	13581	2.9977	0.0013601	1
TLR10	ENSG00000174123	4	38763860	38794611	179	16	13581	2.9941	0.0013762	1
TRMT10C	ENSG00000174173	3	101270706	101295290	50	9	13581	2.9878	0.001405	1
ABCC8	ENSG00000006071	11	17404432	17508449	374	33	13581	2.9875	0.0014061	1
SEPHS2	ENSG00000179918	16	30444952	30467502	17	4	13581	2.9858	0.0014141	1
ASNSD1	ENSG00000138381	2	190516111	190545557	55	8	13581	2.9835	0.0014251	1
ADPRHL2	ENSG00000116863	1	36544476	36569533	22	3	13581	2.9817	0.0014333	1
CEP128	ENSG00000100629	14	80933330	81435861	1396	52	13581	2.9766	0.0014571	1
MESP2	ENSG00000188095	15	90293822	90331982	153	8	13581	2.9757	0.0014616	1
TSHR	ENSG00000165409	14	81411333	81622646	678	44	13581	2.9694	0.0014921	1
CDH19	ENSG00000071991	18	64158320	64281375	231	22	13581	2.9643	0.0015169	1
SMC4	ENSG00000113810	3	160107062	160162750	91	12	13581	2.9536	0.0015704	1
LAMB4	ENSG00000091128	7	107653993	107780801	212	17	13581	2.953	0.0015735	1
ZBTB11	ENSG00000066422	3	101357733	101406339	74	8	13581	2.9503	0.0015875	1
TRIM59	ENSG00000213186	3	160140233	160213561	124	15	13581	2.945	0.0016147	1
DNAH6	ENSG00000115423	2	84733579	85056713	688	17	13581	2.9447	0.0016164	1
TUBG1	ENSG00000131462	17	40751694	40777252	42	5	13581	2.9282	0.0017048	1
RP11-432B6.3	ENSG00000248710	3	159935241	160177617	327	24	13581	2.928	0.0017056	1
EOMES	ENSG00000163508	3	27747440	27774206	52	9	13581	2.9252	0.001721	1
CEP97	ENSG00000182504	3	101432769	101499406	89	8	13581	2.9209	0.0017451	1
ABI3BP	ENSG00000154175	3	100458000	100722359	673	46	13581	2.9194	0.0017535	1
WDR93	ENSG00000140527	15	90224028	90296869	205	12	13581	2.9184	0.001759	1
PI4K2B	ENSG00000038210	4	25152263	25290714	368	25	13581	2.9173	0.0017652	1
DBX1	ENSG00000109851	11	20167701	20192159	69	19	13581	2.9161	0.0017721	1
TUBG2	ENSG00000037042	17	40801323	40829024	40	4	13581	2.9147	0.00178	1
C3orf18	ENSG00000088543	3	50585462	50618458	37	5	13581	2.9144	0.0017817	1
ELOVL1	ENSG00000066322	1	43819068	43843696	32	6	13581	2.912	0.0017954	1
RPL24	ENSG00000114391	3	101389935	101415626	41	6	13581	2.9075	0.0018215	1
NTAN1	ENSG00000157045	16	15121710	15159921	71	7	13581	2.9064	0.0018282	1
STK32C	ENSG00000165752	10	134010996	134155351	328	22	13581	2.9063	0.0018289	1
EIF3K	ENSG00000178982	19	39099735	39137595	45	9	13581	2.9035	0.0018448	1
FTSJ2	ENSG00000122687	7	2263866	2291840	88	13	13581	2.9008	0.0018611	1
2005-03-01	ENSG00000198060	10	94040920	94123721	96	8	13581	2.9005	0.0018628	1
TP53INP1	ENSG00000164938	8	95928200	95971639	124	13	13581	2.9002	0.0018646	1
TIGD4	ENSG00000169989	4	153680506	153710916	60	8	13581	2.8979	0.0018782	1
RSBN1	ENSG00000081019	1	114294454	114365098	91	14	13581	2.8952	0.0018948	1
SLC10A6	ENSG00000145283	4	87734621	87780416	56	8	13581	2.8875	0.0019418	1
PPP1R3A	ENSG00000154415	7	113506832	113725975	354	10	13581	2.886	0.0019511	1
SLC13A5	ENSG00000141485	17	6578032	6626886	88	20	13581	2.8851	0.0019564	1
PRKCE	ENSG00000171132	2	45868484	46425129	1826	173	13581	2.8844	0.0019611	1
GRK4	ENSG00000125388	4	2955335	3052474	275	16	13581	2.8751	0.0020192	1
LRRC4	ENSG00000128594	7	127657124	127682160	37	10	13581	2.8669	0.0020728	1
ANKLE1	ENSG00000160117	19	17382454	17408455	96	10	13581	2.8649	0.0020856	1
MED8	ENSG00000159479	1	43839588	43865479	35	5	13581	2.8636	0.0020945	1
HOOK2	ENSG00000095066	19	12863817	12993554	177	14	13581	2.8538	0.0021602	1
PNP	ENSG00000198805	14	20927113	20955253	56	9	13581	2.8525	0.0021687	1
SEMA3F	ENSG00000001617	3	50182478	50236508	82	10	13581	2.852	0.0021721	1
ANKS6	ENSG00000165138	9	101483611	101569247	141	12	13581	2.8512	0.0021776	1
NAGLU	ENSG00000108784	17	40678190	40706467	58	9	13581	2.8493	0.0021908	1
NRAS	ENSG00000213281	1	115237090	115269515	35	8	13581	2.8488	0.0021941	1
SRBD1	ENSG00000068784	2	45605819	45849304	657	28	13581	2.843	0.0022343	1
ZC3H6	ENSG00000188177	2	113023171	113107640	150	11	13581	2.8417	0.0022438	1
CDC42BPG	ENSG00000171219	11	64580859	64622041	46	6	13581	2.8411	0.0022481	1
CCR6	ENSG00000112486	6	167515295	167563184	164	19	13581	2.8409	0.0022496	1
CPA6	ENSG00000165078	8	68324360	68668620	764	53	13581	2.8364	0.0022809	1
HYI	ENSG00000178922	1	43906824	43929660	27	4	13581	2.8316	0.0023155	1
INPP4B	ENSG00000109452	4	142934313	143778585	2103	77	13581	2.8292	0.0023331	1
SAMD7	ENSG00000187033	3	169619360	169666963	126	13	13581	2.8275	0.0023455	1
RASGEF1B	ENSG00000138670	4	82337547	82975397	1830	78	13581	2.8257	0.0023592	1
MED25	ENSG00000104973	19	50311539	50352073	50	9	13581	2.8256	0.0023598	1
HSD17B1	ENSG00000108786	17	40691232	40717231	52	6	13581	2.8245	0.0023676	1
FAM126A	ENSG00000122591	7	22970878	23063749	247	19	13581	2.8238	0.0023725	1
CLSPN	ENSG00000092853	1	36175819	36245568	68	5	13581	2.8212	0.0023923	1
SNX8	ENSG00000106266	7	2281405	2403953	252	21	13581	2.8201	0.0024003	1
MRPL34	ENSG00000130312	19	17393418	17427652	117	13	13581	2.8179	0.002417	1
C1orf216	ENSG00000142686	1	36169476	36195073	26	3	13581	2.815	0.002439	1
NTM	ENSG00000182667	11	131230373	132216716	2535	186	13581	2.8148	0.0024406	1
GPR3	ENSG00000181773	1	27709148	27732318	20	2	13581	2.8145	0.0024425	1
NOP14	ENSG00000087269	4	2929660	2975112	91	11	13581	2.813	0.0024544	1
KIAA0319	ENSG00000137261	6	24534332	24656383	410	42	13581	2.8121	0.0024611	1
TATDN1	ENSG00000147687	8	125490726	125561699	129	14	13581	2.8112	0.0024681	1
CLEC1B	ENSG00000165682	12	10128241	10176023	201	22	13581	2.8081	0.0024915	1
MTMR3	ENSG00000100330	22	30269144	30436855	351	21	13581	2.8078	0.0024938	1
GLI3	ENSG00000106571	7	41990548	42287469	802	70	13581	2.8045	0.00252	1
ZBTB16	ENSG00000109906	11	113920315	114131398	530	66	13581	2.8044	0.0025204	1
PLEKHH3	ENSG00000068137	17	40809932	40839048	30	5	13581	2.8041	0.0025226	1
RBM18	ENSG00000119446	9	124989903	125037118	73	9	13581	2.8029	0.0025323	1
IRX6	ENSG00000159387	16	55347672	55374672	89	10	13581	2.8013	0.0025449	1
SLMO2	ENSG00000101166	20	57598200	57627964	44	8	13581	2.7986	0.0025662	1
SIRT4	ENSG00000089163	12	120730119	120761052	65	9	13581	2.7974	0.002576	1
MPL	ENSG00000117400	1	43793478	43828443	31	5	13581	2.7917	0.0026218	1
EXOC3	ENSG00000180104	5	433273	482052	217	18	13581	2.7874	0.002657	1
CNTNAP1	ENSG00000108797	17	40824631	40861832	32	6	13581	2.7827	0.0026952	1
KAZN	ENSG00000189337	1	14915200	15454539	1433	150	13581	2.78	0.0027179	1
ABHD8	ENSG00000127220	19	17392940	17431045	136	15	13581	2.7799	0.0027192	1
SERPINA1	ENSG00000197249	14	94833084	94867030	153	28	13581	2.7792	0.0027246	1
RIOK3	ENSG00000101782	18	21022787	21076567	132	16	13581	2.7776	0.0027379	1
EXD1	ENSG00000178997	15	41464923	41532941	250	13	13581	2.771	0.0027946	1
TYR	ENSG00000077498	11	88900620	89038927	327	16	13581	2.7701	0.0028024	1
DOCK3	ENSG00000088538	3	50702672	51431629	1099	12	13581	2.769	0.0028114	1
OR10P1	ENSG00000175398	12	56020644	56041638	68	9	13581	2.767	0.0028284	1
NTN4	ENSG00000074527	12	96041583	96194930	533	43	13581	2.763	0.0028632	1
ANPEP	ENSG00000166825	15	90318120	90368633	129	14	13581	2.7621	0.0028715	1
MESP1	ENSG00000166823	15	90281892	90304541	70	6	13581	2.7617	0.0028749	1
SLC24A2	ENSG00000155886	9	19497450	19796926	767	54	13581	2.7615	0.0028767	1
CYP4F22	ENSG00000171954	19	15609304	15673128	57	12	13581	2.7575	0.0029126	1
STX7	ENSG00000079950	6	132757006	132844337	227	30	13581	2.751	0.0029706	1
SERPINA6	ENSG00000170099	14	94760585	94799731	131	22	13581	2.75	0.0029796	1
FOXK2	ENSG00000141568	17	80467589	80612538	413	34	13581	2.7494	0.002985	1
MKRN3	ENSG00000179455	15	23800454	23883064	142	14	13581	2.745	0.0030258	1
CNRIP1	ENSG00000119865	2	68501303	68557183	114	24	13581	2.744	0.0030351	1
BABAM1	ENSG00000105393	19	17368159	17402058	113	13	13581	2.7433	0.0030414	1
FES	ENSG00000182511	15	91416925	91449006	58	7	13581	2.7431	0.0030427	1
RP11-542P2.1	ENSG00000205301	4	141353416	141429531	193	15	13581	2.7431	0.0030432	1
BHMT	ENSG00000145692	5	78397602	78438108	111	14	13581	2.7411	0.0030613	1
ZDHHC7	ENSG00000153786	16	84997787	85055141	256	17	13581	2.7359	0.0031107	1
HDC	ENSG00000140287	15	50524144	50568223	147	17	13581	2.7358	0.0031116	1
CD164L2	ENSG00000174950	1	27695666	27719870	19	1	13581	2.7347	0.0031219	1
TSPAN8	ENSG00000127324	12	71508865	71845678	920	47	13581	2.7272	0.0031942	1
TSR3	ENSG00000007520	16	1389241	1411912	25	5	13581	2.7258	0.0032071	1
KLF9	ENSG00000119138	9	72989503	73039540	77	14	13581	2.723	0.0032345	1
CISH	ENSG00000114737	3	50633921	50659262	30	4	13581	2.7196	0.0032685	1
CTD-2278I10.6	ENSG00000269307	19	17368227	17403775	116	13	13581	2.7164	0.0032995	1
SFSWAP	ENSG00000061936	12	132185626	132294282	214	20	13581	2.713	0.0033338	1
NELFCD	ENSG00000101158	20	57546263	57580188	97	13	13581	2.7129	0.0033347	1
ADCYAP1R1	ENSG00000078549	7	31082076	31161089	117	22	13581	2.7092	0.0033725	1
SPINK2	ENSG00000128040	4	57666026	57697908	92	16	13581	2.7088	0.0033761	1
RGL1	ENSG00000143344	1	183595220	183907665	809	33	13581	2.7083	0.0033815	1
ST3GAL1	ENSG00000008513	8	134457091	134594183	433	76	13581	2.7071	0.003394	1
KLHL38	ENSG00000175946	8	124647767	124675190	115	18	13581	2.7059	0.0034064	1
ANTXR1	ENSG00000169604	2	69230310	69486459	606	61	13581	2.7057	0.0034076	1
FAHD2B	ENSG00000144199	2	97739320	97770619	26	2	13581	2.7042	0.0034239	1
EVX2	ENSG00000174279	2	176932200	176958641	55	11	13581	2.6982	0.0034857	1
ZBTB7B	ENSG00000160685	1	154965127	155000998	37	9	13581	2.6981	0.0034868	1
OOSP2	ENSG00000149507	11	59797748	59825517	47	11	13581	2.6972	0.0034958	1
FUZ	ENSG00000010361	19	50300126	50330633	51	8	13581	2.6931	0.0035399	1
SZT2	ENSG00000198198	1	43845553	43928321	100	7	13581	2.6929	0.0035418	1
NF2	ENSG00000186575	22	29989545	30104587	204	19	13581	2.6872	0.0036024	1
FBRS	ENSG00000156860	16	30659752	30692135	9	1	13581	2.6842	0.0036357	1
SPTY2D1	ENSG00000179119	11	18617948	18666338	107	17	13581	2.677	0.0037144	1
PUM1	ENSG00000134644	1	31394353	31548838	243	16	13581	2.6767	0.0037179	1
JMY	ENSG00000152409	5	78522012	78633038	202	14	13581	2.6765	0.0037201	1
PRR14	ENSG00000156858	16	30652038	30677761	8	2	13581	2.6759	0.0037266	1
PTOV1	ENSG00000104960	19	50343992	50374001	43	7	13581	2.6757	0.003729	1
COL8A2	ENSG00000171812	1	36550837	36600821	59	7	13581	2.6737	0.0037505	1
IFNGR2	ENSG00000159128	21	34765202	34861655	229	16	13581	2.6721	0.0037684	1
KLRK1	ENSG00000213809	12	10514952	10554473	96	8	13581	2.6712	0.0037792	1
OR56A4	ENSG00000183389	11	6013216	6034424	89	10	13581	2.6705	0.003787	1
UEVLD	ENSG00000151116	11	18541156	18620294	192	18	13581	2.6697	0.0037963	1
HPSE	ENSG00000173083	4	84203614	84266306	109	9	13581	2.6684	0.003811	1
POLR1B	ENSG00000125630	2	113289492	113344635	134	14	13581	2.6669	0.0038272	1
HORMAD2	ENSG00000176635	22	30466163	30583064	223	21	13581	2.6665	0.0038323	1
ST8SIA6	ENSG00000148488	10	17350382	17506329	775	34	13581	2.6647	0.0038532	1
HOXA9	ENSG00000078399	7	27192054	27220117	37	9	13581	2.6643	0.0038571	1
ZNF579	ENSG00000218891	19	56078899	56102211	58	4	13581	2.6636	0.003865	1
AC105020.1	ENSG00000203392	15	75960672	75983093	42	5	13581	2.6627	0.0038758	1
PRSS48	ENSG00000189099	4	152188323	152222605	94	8	13581	2.6627	0.0038761	1
USHBP1	ENSG00000130307	19	17349985	17403595	165	19	13581	2.6627	0.0038761	1
KLRC4-KLRK1	ENSG00000255819	12	10514952	10572745	124	10	13581	2.6621	0.0038828	1
FAM134B	ENSG00000154153	5	16463147	16627167	413	39	13581	2.6606	0.0039005	1
PNKP	ENSG00000039650	19	50354461	50381166	44	7	13581	2.6605	0.0039009	1
SLC4A11	ENSG00000088836	20	3198063	3229836	102	17	13581	2.6587	0.0039224	1
KRTAP19-8	ENSG00000206102	21	32400478	32420795	16	3	13581	2.6571	0.0039407	1
ATAD2B	ENSG00000119778	2	23961534	24159984	515	17	13581	2.6568	0.0039442	1
ARL4D	ENSG00000175906	17	41466327	41488505	46	6	13581	2.6567	0.0039459	1
CABIN1	ENSG00000099991	22	24397642	24584596	229	18	13581	2.6549	0.0039668	1
ZNF346	ENSG00000113761	5	176439697	176518190	175	12	13581	2.6489	0.0040372	1
CHMP7	ENSG00000147457	8	23091150	23129512	114	16	13581	2.6487	0.00404	1
HHLA2	ENSG00000114455	3	108005376	108107132	339	22	13581	2.6468	0.0040623	1
LGI2	ENSG00000153012	4	24990469	25042501	192	30	13581	2.6446	0.0040895	1
BTG2	ENSG00000159388	1	203264619	203288730	38	11	13581	2.6435	0.0041027	1
C9orf92	ENSG00000205549	9	16193933	16286311	343	45	13581	2.6369	0.0041832	1
TNRC6B	ENSG00000100354	22	40430821	40741812	418	15	13581	2.6367	0.0041857	1
KDM5B	ENSG00000117139	1	202686526	202788598	239	19	13581	2.6332	0.0042297	1
BLNK	ENSG00000095585	10	97941458	98041344	248	42	13581	2.6322	0.0042413	1
EMR2	ENSG00000127507	19	14833205	14899353	227	23	13581	2.6295	0.0042754	1
SLCO1A2	ENSG00000084453	12	21407534	21582528	528	32	13581	2.6294	0.0042765	1
LRGUK	ENSG00000155530	7	133802052	133959343	351	10	13581	2.6291	0.0042805	1
ASCC2	ENSG00000100325	22	30174597	30244271	166	18	13581	2.6285	0.004288	1
HIF1A	ENSG00000100644	14	62152231	62224976	110	12	13581	2.6268	0.0043101	1
JUNB	ENSG00000171223	19	12892310	12914124	20	3	13581	2.6247	0.0043361	1
KDELR2	ENSG00000136240	7	6475584	6533873	162	22	13581	2.6185	0.0044157	1
SLC2A2	ENSG00000163581	3	170704137	170754539	98	6	13581	2.6131	0.0044859	1
PTPN22	ENSG00000134242	1	114346433	114424381	124	14	13581	2.6111	0.0045123	1
TREML2	ENSG00000112195	6	41148015	41178932	107	18	13581	2.6085	0.0045469	1
CATSPERG	ENSG00000099338	19	38816415	38871589	159	16	13581	2.6066	0.0045725	1
RANGAP1	ENSG00000100401	22	41631615	41692255	96	9	13581	2.6059	0.0045813	1
SLC35B4	ENSG00000205060	7	133964084	134011803	114	3	13581	2.6044	0.0046011	1
GNPTG	ENSG00000090581	16	1391924	1423352	42	6	13581	2.604	0.0046078	1
FAXC	ENSG00000146267	6	99709045	99807938	328	21	13581	2.6022	0.0046308	1
MYD88	ENSG00000172936	3	38169969	38194513	30	6	13581	2.6007	0.0046511	1
IRX4	ENSG00000113430	5	1867541	1897350	62	10	13581	2.6005	0.0046546	1
ALDH5A1	ENSG00000112294	6	24485080	24547435	269	25	13581	2.5982	0.0046863	1
CCR10	ENSG00000184451	17	40820907	40845935	27	5	13581	2.5972	0.0047	1
GALNT7	ENSG00000109586	4	174079904	174255118	273	20	13581	2.5969	0.0047038	1
C3orf84	ENSG00000236980	3	49205065	49239291	40	4	13581	2.5955	0.0047228	1
ANKRD36	ENSG00000135976	2	97769233	97940258	74	3	13581	2.5946	0.0047346	1
AMD1	ENSG00000123505	6	111185973	111226916	128	11	13581	2.5936	0.0047489	1
CABYR	ENSG00000154040	18	21708942	21751567	85	11	13581	2.5918	0.0047739	1
PVRIG	ENSG00000213413	7	99805864	99829113	65	6	13581	2.5916	0.0047759	1
MAN1A2	ENSG00000198162	1	117900071	118081494	457	21	13581	2.5912	0.0047827	1
USH2A	ENSG00000042781	1	215786236	216606738	2007	126	13581	2.5844	0.0048771	1
DAGLB	ENSG00000164535	7	6438757	6533821	287	25	13581	2.581	0.0049252	1
ANKRD30A	ENSG00000148513	10	37404785	37683039	450	22	13581	2.5806	0.004932	1
TMEM61	ENSG00000143001	1	55436465	55467966	76	3	13581	2.5795	0.0049477	1
PRDX2	ENSG00000167815	19	12897634	12922694	42	3	13581	2.5788	0.0049573	1
RNASEH2A	ENSG00000104889	19	12907394	12934452	72	4	13581	2.5727	0.0050455	1
MPRIP	ENSG00000133030	17	16935859	17130993	415	26	13581	2.5692	0.0050967	1
MAP4K1	ENSG00000104814	19	39068281	39119522	64	9	13581	2.5638	0.0051764	1
HOXA7	ENSG00000122592	7	27183335	27207555	49	7	13581	2.5619	0.0052054	1
KLRC1	ENSG00000134545	12	10584863	10617284	73	8	13581	2.5603	0.0052292	1
EIF4EBP2	ENSG00000148730	10	72154135	72198374	83	10	13581	2.5592	0.0052459	1
RESP18	ENSG00000182698	2	220182131	220207899	71	6	13581	2.5588	0.005252	1
TTL	ENSG00000114999	2	113229731	113309316	157	15	13581	2.5544	0.0053178	1
NOTCH3	ENSG00000074181	19	15260444	15321792	129	7	13581	2.5497	0.0053903	1
TENM2	ENSG00000145934	5	166701804	167701162	1815	163	13581	2.5492	0.0053981	1
PHYH	ENSG00000107537	10	13309796	13354412	166	25	13581	2.5451	0.0054627	1
TINAGL1	ENSG00000142910	1	32032116	32063288	14	5	13581	2.5446	0.0054697	1
TMEM50B	ENSG00000142188	21	34794792	34862318	177	12	13581	2.5432	0.0054928	1
AL035681.1	ENSG00000269104	22	41675388	41695686	24	5	13581	2.5417	0.0055162	1
SUSD2	ENSG00000099994	22	24567227	24595078	50	8	13581	2.5413	0.0055213	1
CDHR4	ENSG00000187492	3	49818165	49847268	35	7	13581	2.541	0.0055261	1
NUPL1	ENSG00000139496	13	25865662	25933938	35	7	13581	2.5405	0.0055344	1
CSNK2A2	ENSG00000070770	16	58181811	58241824	187	17	13581	2.5401	0.0055412	1
GIMAP6	ENSG00000133561	7	150312463	150339473	60	8	13581	2.5373	0.005586	1
NCLN	ENSG00000125912	19	3175561	3219573	59	5	13581	2.5371	0.0055888	1
FBXL7	ENSG00000183580	5	15490305	15949900	875	41	13581	2.5346	0.0056287	1
TBX4	ENSG00000121075	17	59519765	59572471	93	17	13581	2.5329	0.0056555	1
TNFRSF10B	ENSG00000120889	8	22867646	22936692	112	23	13581	2.5311	0.0056855	1
NXPE3	ENSG00000144815	3	101488046	101557073	79	7	13581	2.5309	0.005688	1
IL19	ENSG00000142224	1	206962215	207026324	149	21	13581	2.5305	0.0056951	1
CTSZ	ENSG00000101160	20	57560240	57592302	82	12	13581	2.5274	0.0057458	1
SIN3B	ENSG00000127511	19	16930211	17001164	111	13	13581	2.5265	0.0057601	1
PACRG	ENSG00000112530	6	163138164	163746524	1685	120	13581	2.5251	0.005783	1
UCP1	ENSG00000109424	4	141470588	141499959	71	8	13581	2.5236	0.0058087	1
RGS9BP	ENSG00000186326	19	33156313	33179206	88	13	13581	2.5224	0.0058275	1
VKORC1L1	ENSG00000196715	7	65328254	65434550	183	11	13581	2.5201	0.0058664	1
CLEC12B	ENSG00000256660	12	10153226	10181218	103	15	13581	2.5171	0.0059164	1
GATS	ENSG00000160844	7	99788283	99879855	141	13	13581	2.5143	0.0059628	1
WASF2	ENSG00000158195	1	27720730	27826669	91	2	13581	2.5139	0.0059709	1
DLG2	ENSG00000150672	11	83156055	85348966	5531	162	13581	2.5137	0.0059737	1
STAG3	ENSG00000066923	7	99765186	99829111	130	8	13581	2.5134	0.005979	1
CAV2	ENSG00000105971	7	115917434	116158595	636	35	13581	2.5133	0.0059802	1
AHSA2	ENSG00000173209	2	61394553	61428338	60	9	13581	2.5132	0.0059812	1
PREX2	ENSG00000046889	8	68854353	69159265	892	66	13581	2.5129	0.0059877	1
RYR1	ENSG00000196218	19	38914339	39088204	482	40	13581	2.5109	0.0060216	1
CILP	ENSG00000138615	15	65478337	65513826	35	4	13581	2.5055	0.0061134	1
F12	ENSG00000131187	5	176819141	176846577	10	2	13581	2.5049	0.0061241	1
ASTN1	ENSG00000152092	1	176816438	177144109	694	52	13581	2.5042	0.0061369	1
THY1	ENSG00000154096	11	119278090	119305695	47	3	13581	2.5036	0.0061465	1
DEPTOR	ENSG00000155792	8	120875957	121073152	789	27	13581	2.5033	0.0061515	1
FLJ20306	ENSG00000269781	7	6512922	6534873	68	10	13581	2.4988	0.006231	1
CLK3	ENSG00000179335	15	74880841	74942057	64	6	13581	2.4983	0.0062389	1
PBX4	ENSG00000105717	19	19662522	19739725	98	11	13581	2.4975	0.0062541	1
IQCK	ENSG00000174628	16	19717778	19878907	245	10	13581	2.4973	0.0062576	1
UBA7	ENSG00000182179	3	49832640	49861379	27	6	13581	2.496	0.00628	1
AC129492.6	ENSG00000214999	17	7972800	7994883	47	12	13581	2.4947	0.0063039	1
OR51B4	ENSG00000183251	11	5312244	5333226	75	15	13581	2.4925	0.0063429	1
ATP5E	ENSG00000124172	20	57590522	57617437	34	8	13581	2.4887	0.0064111	1
TMEM81	ENSG00000174529	1	205042258	205063645	61	10	13581	2.4868	0.0064447	1
FGD3	ENSG00000127084	9	95699733	95808518	296	23	13581	2.4851	0.0064766	1
CYP4B1	ENSG00000142973	1	47213510	47295085	143	19	13581	2.4839	0.0064972	1
RP11-159G9.5	ENSG00000229729	3	88098424	88198123	191	4	13581	2.4824	0.0065244	1
DAZL	ENSG00000092345	3	16618299	16721813	422	54	13581	2.4816	0.006539	1
TDP2	ENSG00000111802	6	24640205	24677261	143	21	13581	2.4798	0.0065728	1
CD163	ENSG00000177575	12	7613409	7666489	90	14	13581	2.4733	0.0066935	1
MAGI3	ENSG00000081026	1	113923371	114238545	510	24	13581	2.4724	0.0067112	1
GOSR2	ENSG00000108433	17	44990483	45115003	370	18	13581	2.4711	0.0067356	1
ZNF654	ENSG00000175105	3	88178254	88203815	48	3	13581	2.4662	0.0068273	1
UPF2	ENSG00000151461	10	11952021	12095169	421	18	13581	2.4658	0.0068348	1
FGR	ENSG00000000938	1	27928575	27971788	7	3	13581	2.4654	0.0068427	1
PPP5C	ENSG00000011485	19	46840251	46906238	108	13	13581	2.4649	0.0068526	1
IMMP2L	ENSG00000184903	7	110293110	111212573	1620	70	13581	2.4646	0.0068579	1
ATOH8	ENSG00000168874	2	85968467	86025189	123	18	13581	2.4646	0.0068589	1
EIF3D	ENSG00000100353	22	36896897	36935483	160	19	13581	2.463	0.0068882	1
PAPD5	ENSG00000121274	16	50176829	50279221	160	13	13581	2.4585	0.006975	1
GRID2IP	ENSG00000215045	7	6527093	6601067	154	23	13581	2.4555	0.0070353	1
UBE2E1	ENSG00000170142	3	23837394	23942807	202	24	13581	2.454	0.0070633	1
CPEB3	ENSG00000107864	10	93796449	94060844	307	14	13581	2.4538	0.0070672	1
SRCAP	ENSG00000080603	16	30699530	30765602	19	2	13581	2.4535	0.0070738	1
SLC7A11	ENSG00000151012	4	139075251	139173503	233	26	13581	2.4535	0.0070741	1
DDX47	ENSG00000213782	12	12956250	12992915	97	13	13581	2.4534	0.0070753	1
AC016559.1	ENSG00000268012	5	78513714	78533911	36	6	13581	2.4533	0.0070783	1
BCL7A	ENSG00000110987	12	122447328	122509948	129	16	13581	2.4525	0.0070934	1
DAG1	ENSG00000173402	3	49496146	49583048	118	10	13581	2.4513	0.0071165	1
GIMAP8	ENSG00000171115	7	150137718	150186480	78	14	13581	2.4497	0.0071488	1
RPH3AL	ENSG00000181031	17	52293	246045	106	15	13581	2.4491	0.00716	1
GNAT1	ENSG00000114349	3	50219045	50243949	33	6	13581	2.4485	0.0071724	1
CACNA2D2	ENSG00000007402	3	50390233	50551675	230	15	13581	2.4477	0.0071877	1
CGN	ENSG00000143375	1	151472986	151521168	67	9	13581	2.4435	0.0072726	1
P2RY1	ENSG00000169860	3	152542736	152565841	42	5	13581	2.4428	0.0072864	1
WDR3	ENSG00000065183	1	118462343	118519165	51	9	13581	2.4417	0.007309	1
CGGBP1	ENSG00000163320	3	88091094	88209035	230	5	13581	2.4415	0.0073125	1
PTGES2	ENSG00000148334	9	130872972	130900741	13	2	13581	2.4404	0.0073356	1
PDP1	ENSG00000164951	8	94860035	94948294	179	13	13581	2.4385	0.0073747	1
KLHDC8B	ENSG00000185909	3	49199044	49223917	27	3	13581	2.4365	0.0074156	1
FAF1	ENSG00000185104	1	50895150	51435935	593	18	13581	2.4343	0.0074601	1
FIZ1	ENSG00000179943	19	56092746	56123336	45	5	13581	2.4339	0.0074694	1
CDKL1	ENSG00000100490	14	50786310	50893179	248	27	13581	2.4338	0.0074713	1
ABCA3	ENSG00000167972	16	2315882	2400747	72	9	13581	2.4334	0.0074792	1
AGO4	ENSG00000134698	1	36263773	36333491	60	7	13581	2.4324	0.0074998	1
ROBO2	ENSG00000185008	3	75945846	77709115	4533	192	13581	2.4315	0.0075186	1
PGLYRP2	ENSG00000161031	19	15569456	15619767	38	8	13581	2.4291	0.007569	1
HS3ST3A1	ENSG00000153976	17	13389006	13515244	430	40	13581	2.426	0.0076325	1
RP11-156P1.2	ENSG00000262633	17	44990499	45134520	396	19	13581	2.4245	0.0076646	1
CDH13	ENSG00000140945	16	82650408	83840204	6244	318	13581	2.4244	0.0076674	1
ARHGAP11A	ENSG00000198826	15	32897345	32942150	6	2	13581	2.4243	0.0076695	1
LPHN1	ENSG00000072071	19	14250750	14326999	23	1	13581	2.4241	0.0076734	1
EPHA3	ENSG00000044524	3	89146674	89541284	653	24	13581	2.4209	0.0077412	1
GPAT2	ENSG00000186281	2	96677694	96715199	17	3	13581	2.4207	0.0077454	1
TTLL8	ENSG00000138892	22	50443552	50505364	150	20	13581	2.4179	0.0078054	1
MESDC1	ENSG00000140406	15	81283295	81306342	52	4	13581	2.4168	0.0078298	1
CLEC12A	ENSG00000172322	12	10093915	10158293	289	20	13581	2.4082	0.0080152	1
FAM212A	ENSG00000185614	3	49830687	49852463	19	4	13581	2.4059	0.0080661	1
PTPN12	ENSG00000127947	7	77156592	77279388	300	16	13581	2.4054	0.0080769	1
SYNE1	ENSG00000131018	6	152432819	152968936	1601	105	13581	2.4046	0.0080946	1
KIAA0947	ENSG00000164151	5	5410777	5500347	163	16	13581	2.4043	0.0081024	1
RBBP5	ENSG00000117222	1	205045270	205101143	145	15	13581	2.4036	0.0081183	1
GABRA5	ENSG00000186297	15	27101510	27204354	51	8	13581	2.4024	0.0081444	1
CSPG4	ENSG00000173546	15	75956663	76015189	78	9	13581	2.4017	0.008159	1
LILRB3	ENSG00000204577	19	54710147	54756602	52	6	13581	2.4008	0.0081797	1
ORMDL3	ENSG00000172057	17	38067294	38093854	61	7	13581	2.3998	0.008203	1
MRPL48	ENSG00000175581	11	73488361	73586178	314	19	13581	2.3962	0.0082828	1
PHTF1	ENSG00000116793	1	114229453	114312111	116	12	13581	2.3961	0.0082849	1
PLAC9	ENSG00000189129	10	81881438	81915115	166	24	13581	2.3951	0.008308	1
USF1	ENSG00000158773	1	160999041	161025767	58	10	13581	2.3948	0.0083136	1
PCSK2	ENSG00000125851	20	17196752	17475223	988	57	13581	2.3926	0.008365	1
STMN1	ENSG00000117632	1	26200672	26243482	44	3	13581	2.3922	0.0083739	1
DNAJC28	ENSG00000177692	21	34850497	34874027	45	8	13581	2.3915	0.0083894	1
SLC3A1	ENSG00000138079	2	44492599	44558633	162	17	13581	2.391	0.0084005	1
CDRT1	ENSG00000181464	17	15458797	15479590	20	4	13581	2.3902	0.0084202	1
TCTA	ENSG00000145022	3	49439639	49463908	34	5	13581	2.3887	0.0084546	1
MAP1S	ENSG00000130479	19	17820051	17855325	97	9	13581	2.3886	0.0084564	1
HTR1B	ENSG00000135312	6	78161948	78183490	46	10	13581	2.388	0.0084702	1
C10orf91	ENSG00000180066	10	134247831	134272912	12	3	13581	2.3877	0.0084765	1
PCYT1A	ENSG00000161217	3	195931093	196024828	251	23	13581	2.3868	0.0084977	1
ITGAL	ENSG00000005844	16	30473979	30544506	54	11	13581	2.386	0.0085163	1
JUP	ENSG00000173801	17	39765692	39953183	227	25	13581	2.385	0.0085386	1
AKT1S1	ENSG00000204673	19	50362295	50391716	35	4	13581	2.3835	0.0085751	1
RP1-170O19.20	ENSG00000257184	7	27193154	27229632	47	12	13581	2.3826	0.0085965	1
LILRA6	ENSG00000244482	19	54710737	54756649	51	6	13581	2.3812	0.0086272	1
C2orf91	ENSG00000205086	2	42152508	42191406	111	15	13581	2.379	0.0086795	1
ZFYVE20	ENSG00000131381	3	15101580	15150670	100	8	13581	2.3779	0.0087047	1
CCPG1	ENSG00000260916	15	55622230	55710708	302	19	13581	2.3776	0.0087132	1
DPY19L4	ENSG00000156162	8	95721931	95816064	274	19	13581	2.3773	0.0087201	1
KAT6B	ENSG00000156650	10	76575340	76802380	202	11	13581	2.3767	0.0087345	1
C7orf62	ENSG00000164645	7	88413420	88435035	62	9	13581	2.3753	0.0087679	1
ZNF845	ENSG00000213799	19	53827002	53868122	53	8	13581	2.3724	0.0088355	1
CCDC36	ENSG00000173421	3	49225861	49305537	75	6	13581	2.3723	0.00884	1
G6PC3	ENSG00000141349	17	42138103	42163709	27	5	13581	2.3671	0.0089629	1
MAN2A2	ENSG00000196547	15	91435448	91475814	74	9	13581	2.365	0.0090146	1
ADRA2B	ENSG00000222040	2	96768707	96791984	22	3	13581	2.3619	0.0090915	1
GUSB	ENSG00000169919	7	65415671	65457301	73	7	13581	2.361	0.0091123	1
AL138764.1	ENSG00000226209	10	13340145	13360447	85	12	13581	2.3608	0.0091169	1
CACNB2	ENSG00000165995	10	18419606	18840798	1514	106	13581	2.3602	0.0091321	1
SH3D19	ENSG00000109686	4	152013903	152256784	498	24	13581	2.3598	0.0091435	1
METTL18	ENSG00000171806	1	169751670	169774107	83	11	13581	2.3594	0.0091511	1
TSC22D4	ENSG00000166925	7	100050982	100086902	31	3	13581	2.3594	0.0091517	1
ETNK1	ENSG00000139163	12	22768009	22853599	136	10	13581	2.3555	0.0092484	1
RP11-1021N1.1	ENSG00000261130	16	15479611	15619205	207	24	13581	2.3542	0.0092801	1
ANKAR	ENSG00000151687	2	190529016	190635919	158	13	13581	2.3533	0.0093031	1
RNF139	ENSG00000170881	8	125476979	125510155	57	9	13581	2.3532	0.0093068	1
RHOA	ENSG00000067560	3	49386578	49460431	106	8	13581	2.3521	0.0093328	1
APOLD1	ENSG00000178878	12	12868851	12992909	244	35	13581	2.3514	0.0093514	1
DIS3L2	ENSG00000144535	2	232815955	233219060	916	25	13581	2.3462	0.0094826	1
GAST	ENSG00000184502	17	39858578	39882221	60	3	13581	2.3449	0.0095161	1
TRIM33	ENSG00000197323	1	114925399	115063781	301	16	13581	2.3435	0.009551	1
HOXA6	ENSG00000106006	7	27175015	27200222	47	7	13581	2.3434	0.0095555	1
LTA4H	ENSG00000111144	12	96384606	96447298	190	22	13581	2.3432	0.0095605	1
C16orf78	ENSG00000166152	16	49397734	49443342	100	9	13581	2.3427	0.0095734	1
TMPRSS3	ENSG00000160183	21	43781999	43826955	175	36	13581	2.3422	0.0095848	1
WDPCP	ENSG00000143951	2	63338518	64064977	1435	28	13581	2.341	0.009616	1
RWDD2B	ENSG00000156253	21	30366705	30401699	55	8	13581	2.339	0.0096677	1
GALNT12	ENSG00000119514	9	101559981	101622363	139	22	13581	2.3372	0.0097148	1
BCL11B	ENSG00000127152	14	99625624	99747861	213	32	13581	2.3363	0.0097386	1
RRP15	ENSG00000067533	1	218448629	218521325	97	4	13581	2.3358	0.0097514	1
AADACL4	ENSG00000204518	1	12694566	12737097	67	5	13581	2.3351	0.0097695	1
NDUFAF6	ENSG00000156170	8	95897995	96138683	674	33	13581	2.334	0.009799	1
CRISPLD2	ENSG00000103196	16	84843590	84964374	511	54	13581	2.3339	0.0098016	1
GRM3	ENSG00000198822	7	86263230	86504200	419	33	13581	2.3317	0.0098576	1
OR4E2	ENSG00000221977	14	22123297	22144238	89	14	13581	2.3287	0.0099386	1
COQ3	ENSG00000132423	6	99807276	99852080	124	14	13581	2.3277	0.0099648	1
RP11-47I22.3	ENSG00000232774	14	62027258	62135414	219	29	13581	2.3263	0.010002	1
C1orf100	ENSG00000173728	1	244505937	244562965	156	18	13581	2.3243	0.010055	1
CCNC	ENSG00000112237	6	99980256	100026849	127	14	13581	2.3235	0.010076	1
PDXDC1	ENSG00000179889	16	15058448	15243196	122	13	13581	2.3215	0.010129	1
DPYD	ENSG00000188641	1	97533299	98396605	1822	93	13581	2.3214	0.010132	1
TUBB1	ENSG00000101162	20	57584309	57611709	42	7	13581	2.3196	0.010181	1
SEMA3D	ENSG00000153993	7	84614869	84826171	280	21	13581	2.3187	0.010206	1
TLR6	ENSG00000174130	4	38815336	38868438	184	14	13581	2.3184	0.010213	1
AMT	ENSG00000145020	3	49444211	49470186	35	5	13581	2.3183	0.010216	1
PSTPIP2	ENSG00000152229	18	43553502	43662238	280	14	13581	2.317	0.010251	1
TMEM126B	ENSG00000171204	11	85329629	85357580	50	9	13581	2.3163	0.010272	1
KREMEN1	ENSG00000183762	22	29459066	29574321	313	23	13581	2.3159	0.010283	1
SAMD1	ENSG00000141858	19	14188652	14211848	2	1	13581	2.3157	0.010288	1
PNISR	ENSG00000132424	6	99835927	99883207	104	12	13581	2.3135	0.010347	1
FNIP2	ENSG00000052795	4	159680290	159839201	176	8	13581	2.3113	0.010409	1
LMBR1L	ENSG00000139636	12	49480919	49514683	29	2	13581	2.3107	0.010425	1
ZBBX	ENSG00000169064	3	166948075	167109134	342	21	13581	2.3103	0.010437	1
CD5	ENSG00000110448	11	60859867	60905324	84	10	13581	2.3074	0.010515	1
RGS13	ENSG00000127074	1	192595275	192639390	110	12	13581	2.3043	0.010602	1
GTF2IRD1	ENSG00000006704	7	73858120	74026931	124	9	13581	2.3043	0.010602	1
PXMP4	ENSG00000101417	20	32284512	32318125	52	7	13581	2.3028	0.010645	1
ST20	ENSG00000180953	15	80181182	80226044	212	17	13581	2.2987	0.010762	1
TIE1	ENSG00000066056	1	43756664	43798779	42	4	13581	2.2976	0.010793	1
LTN1	ENSG00000198862	21	30290466	30375270	154	18	13581	2.2972	0.010803	1
SDR42E1	ENSG00000184860	16	82021221	82055093	34	9	13581	2.2959	0.010842	1
PDE12	ENSG00000174840	3	57532003	57562571	63	10	13581	2.2951	0.010863	1
EXOC2	ENSG00000112685	6	475133	703117	697	49	13581	2.2947	0.010875	1
C1orf112	ENSG00000000460	1	169621245	169833221	912	27	13581	2.2946	0.010878	1
KCNK6	ENSG00000099337	19	38800484	38829660	89	11	13581	2.2926	0.010934	1
CDK5R2	ENSG00000171450	2	219814377	219836876	26	3	13581	2.2925	0.010938	1
MEOX2	ENSG00000106511	7	15640837	15736437	306	28	13581	2.2922	0.010947	1
RPLP0	ENSG00000089157	12	120624489	120649038	28	5	13581	2.2915	0.010968	1
MESDC2	ENSG00000117899	15	81229667	81292219	122	7	13581	2.2912	0.010977	1
KCNA1	ENSG00000111262	12	5009071	5050527	83	13	13581	2.2887	0.011047	1
DYRK2	ENSG00000127334	12	68032118	68069186	65	9	13581	2.2878	0.011075	1
CACNB4	ENSG00000182389	2	152679290	152965593	586	26	13581	2.2875	0.011085	1
MZT2B	ENSG00000152082	2	130929310	130958302	42	1	13581	2.2836	0.011198	1
CHADL	ENSG00000100399	22	41615517	41646938	46	6	13581	2.2836	0.011198	1
SRRM4	ENSG00000139767	12	119409300	119610856	658	46	13581	2.283	0.011217	1
GMNN	ENSG00000112312	6	24765159	24796327	81	20	13581	2.2811	0.011272	1
PILRA	ENSG00000085514	7	99955153	100007719	59	5	13581	2.2804	0.011292	1
TMEM229B	ENSG00000198133	14	67903801	68010456	268	32	13581	2.2803	0.011294	1
CDH12	ENSG00000154162	5	21740782	22863731	2366	88	13581	2.2751	0.011449	1
PAK7	ENSG00000101349	20	9508036	9829689	930	77	13581	2.2751	0.011449	1
RP13-512J5.1	ENSG00000255767	2	3569574	3605547	54	8	13581	2.2725	0.011528	1
LRFN3	ENSG00000126243	19	36416260	36446669	5	2	13581	2.271	0.011572	1
FOLH1	ENSG00000086205	11	49158187	49240222	251	18	13581	2.2699	0.011607	1
PADI1	ENSG00000142623	1	17521621	17582500	154	26	13581	2.2699	0.011608	1
ADA	ENSG00000196839	20	43238163	43290874	90	16	13581	2.2677	0.011673	1
TDRD3	ENSG00000083544	13	60960591	61158012	395	21	13581	2.2673	0.011685	1
KNOP1	ENSG00000103550	16	19704902	19739557	50	2	13581	2.267	0.011695	1
PPM1B	ENSG00000138032	2	44385108	44481523	192	16	13581	2.2653	0.011749	1
KRTAP4-11	ENSG00000212721	17	39263433	39284606	132	3	13581	2.265	0.011755	1
OSGEPL1	ENSG00000128694	2	190601386	190637953	52	7	13581	2.2648	0.011761	1
OR51I2	ENSG00000187918	11	5464638	5485707	120	14	13581	2.2633	0.01181	1
CHP1	ENSG00000187446	15	41513037	41584043	172	14	13581	2.2625	0.011832	1
SEC14L4	ENSG00000133488	22	30874900	30911698	138	13	13581	2.2624	0.011836	1
CREB1	ENSG00000118260	2	208384461	208478155	117	10	13581	2.2615	0.011863	1
ADAM12	ENSG00000148848	10	127690950	128087024	1271	99	13581	2.2612	0.011872	1
GPX1	ENSG00000233276	3	49384609	49406033	24	4	13581	2.2604	0.011898	1
ZCWPW1	ENSG00000078487	7	99988449	100036615	51	4	13581	2.258	0.011972	1
FAM71F1	ENSG00000135248	7	128339115	128381797	138	24	13581	2.258	0.011972	1
TMC5	ENSG00000103534	16	19411818	19520435	407	27	13581	2.2569	0.012007	1
C11orf57	ENSG00000150776	11	111934810	111965874	10	2	13581	2.2558	0.012041	1
KRTAP4-12	ENSG00000213416	17	39269343	39290419	102	4	13581	2.2534	0.012115	1
SLC17A6	ENSG00000091664	11	22349643	22411049	130	21	13581	2.2534	0.012116	1
ARHGAP30	ENSG00000186517	1	161006736	161049760	79	13	13581	2.2529	0.012133	1
CDC25B	ENSG00000101224	20	3757578	3796762	95	13	13581	2.2514	0.012181	1
MCHR1	ENSG00000128285	22	41064754	41088818	40	7	13581	2.2502	0.012217	1
CDRT1	ENSG00000241322	17	15458798	15532826	25	5	13581	2.2494	0.012243	1
NOX4	ENSG00000086991	11	89047524	89332779	434	30	13581	2.2488	0.012262	1
FCN3	ENSG00000142748	1	27685603	27711315	22	6	13581	2.2485	0.012271	1
FAM81B	ENSG00000153347	5	94717048	94796158	212	26	13581	2.2477	0.012298	1
C9orf53	ENSG00000224854	9	21957137	21977738	25	7	13581	2.2471	0.012316	1
ASF1B	ENSG00000105011	19	14220321	14257768	29	1	13581	2.2456	0.012366	1
TBC1D17	ENSG00000104946	19	50370682	50402005	28	3	13581	2.2435	0.012432	1
EFCAB1	ENSG00000034239	8	49613348	49657870	61	12	13581	2.2418	0.012486	1
TSGA10	ENSG00000135951	2	99603724	99781427	470	18	13581	2.2396	0.012559	1
C7orf61	ENSG00000185955	7	100044238	100071894	15	2	13581	2.2393	0.012568	1
TIMM8B	ENSG00000150779	11	111945524	111967522	10	2	13581	2.2371	0.01264	1
MIP	ENSG00000135517	12	56833286	56872950	58	11	13581	2.2364	0.012664	1
FXN	ENSG00000165060	9	71640175	71725094	294	17	13581	2.2349	0.012711	1
BTF3	ENSG00000145741	5	72784233	72811460	77	5	13581	2.2345	0.012726	1
PRKACA	ENSG00000072062	19	14192500	14238896	20	1	13581	2.2323	0.012799	1
ZC3H8	ENSG00000144161	2	112959102	113022713	81	10	13581	2.2321	0.012805	1
C18orf8	ENSG00000141452	18	21073473	21121746	93	9	13581	2.2282	0.012932	1
KRTAP4-9	ENSG00000212722	17	39251584	39272740	155	6	13581	2.2267	0.012983	1
TRIM36	ENSG00000152503	5	114450459	114526243	142	16	13581	2.2259	0.01301	1
TEX101	ENSG00000131126	19	43895648	43932763	80	8	13581	2.225	0.013042	1
ASIC2	ENSG00000108684	17	31330105	32511983	3360	246	13581	2.2249	0.013043	1
PAEP	ENSG00000122133	9	138443602	138468801	47	7	13581	2.2242	0.013068	1
HCST	ENSG00000126264	19	36383382	36405279	2	1	13581	2.2211	0.013171	1
TYROBP	ENSG00000011600	19	36385303	36409197	2	1	13581	2.2211	0.013171	1
FZD2	ENSG00000180340	17	42624925	42646907	37	9	13581	2.221	0.013174	1
SERPINE2	ENSG00000135919	2	224829829	224914036	224	28	13581	2.2192	0.013237	1
FCHO1	ENSG00000130475	19	17848527	17909377	162	20	13581	2.2158	0.013352	1
ZFAT	ENSG00000066827	8	135480031	135735292	787	40	13581	2.2156	0.013361	1
ZC3H7B	ENSG00000100403	22	41687526	41766151	85	6	13581	2.2153	0.013368	1
HOXA5	ENSG00000106004	7	27170671	27193287	42	8	13581	2.2148	0.013386	1
ZNF853	ENSG00000236609	7	6645248	6673921	80	12	13581	2.2144	0.0134	1
TSG101	ENSG00000074319	11	18479883	18558779	165	15	13581	2.2141	0.013412	1
KLRC2	ENSG00000205809	12	10569453	10604899	65	7	13581	2.2131	0.013446	1
DYX1C1	ENSG00000256061	15	55692723	55810432	362	23	13581	2.2129	0.013451	1
GDE1	ENSG00000006007	16	19503015	19543467	138	9	13581	2.2129	0.013453	1
ZNF683	ENSG00000176083	1	26678125	26711013	116	15	13581	2.2126	0.013464	1
SLC35F2	ENSG00000110660	11	107651717	107809019	584	31	13581	2.2125	0.013465	1
MBD5	ENSG00000204406	2	148768580	149285805	957	40	13581	2.2123	0.013471	1
CDKN2A	ENSG00000147889	9	21957751	22005300	55	11	13581	2.2121	0.013479	1
SCAI	ENSG00000173611	9	127694887	127915785	304	13	13581	2.2118	0.013489	1
NEURL1	ENSG00000107954	10	105243736	105362309	298	31	13581	2.2112	0.013512	1
ADTRP	ENSG00000111863	6	11702287	11817279	346	37	13581	2.2108	0.013523	1
GSDMB	ENSG00000073605	17	38050848	38086107	73	6	13581	2.2103	0.013541	1
ARID3B	ENSG00000179361	15	74823518	74900472	103	7	13581	2.2103	0.013543	1
HOXA3	ENSG00000105997	7	27135803	27202200	130	14	13581	2.2089	0.01359	1
ASB10	ENSG00000146926	7	150862785	150894919	61	8	13581	2.2082	0.013617	1
GZMH	ENSG00000100450	14	25065686	25088905	72	12	13581	2.2075	0.013638	1
PTPLA	ENSG00000165996	10	17621958	17669376	183	21	13581	2.2054	0.013711	1
ST20-MTHFS	ENSG00000259332	15	80127537	80226096	325	22	13581	2.2047	0.013737	1
BAIAP3	ENSG00000007516	16	1373602	1409439	52	6	13581	2.2045	0.013744	1
DSE	ENSG00000111817	6	116565336	116772424	469	40	13581	2.2036	0.013775	1
ZNF701	ENSG00000167562	19	53049075	53100427	129	14	13581	2.2035	0.013779	1
PLA1A	ENSG00000144837	3	119306689	119358658	166	16	13581	2.2023	0.013823	1
SMPD4	ENSG00000136699	2	130898981	130950323	61	1	13581	2.2011	0.013863	1
C16orf45	ENSG00000166780	16	15518152	15728885	252	25	13581	2.2002	0.013897	1
TUBA3E	ENSG00000152086	2	130939318	130966034	41	1	13581	2.1989	0.013943	1
CCDC71	ENSG00000177352	3	49189968	49213754	22	3	13581	2.1985	0.013958	1
MYO5B	ENSG00000167306	18	47339183	47731463	1374	56	13581	2.1975	0.013993	1
ALOX12B	ENSG00000179477	17	7965954	8001021	89	20	13581	2.1952	0.014074	1
DPP7	ENSG00000176978	9	139994994	140019629	2	1	13581	2.1948	0.014088	1
PUS10	ENSG00000162927	2	61157357	61255394	145	22	13581	2.1945	0.014098	1
ADAR	ENSG00000160710	1	154544538	154610475	111	9	13581	2.1913	0.014216	1
SLC22A4	ENSG00000197208	5	131620136	131689899	167	11	13581	2.1894	0.014285	1
F2	ENSG00000180210	11	46730730	46771056	66	8	13581	2.1849	0.014447	1
EDC3	ENSG00000179151	15	74912899	74998633	58	9	13581	2.1845	0.014462	1
AC013468.1	ENSG00000231145	2	190632909	190653157	44	6	13581	2.184	0.014482	1
PPP1R35	ENSG00000160813	7	100022905	100044188	24	2	13581	2.184	0.014483	1
PODNL1	ENSG00000132000	19	14032000	14074204	5	3	13581	2.184	0.014483	1
ARF4	ENSG00000168374	3	57547090	57593947	113	13	13581	2.1838	0.014487	1
CCT8	ENSG00000156261	21	30418126	30456118	49	9	13581	2.1824	0.01454	1
SDHD	ENSG00000204370	11	111947497	112000353	31	4	13581	2.182	0.014555	1
SELP	ENSG00000174175	1	169548087	169609431	158	24	13581	2.1816	0.014571	1
ATP5H	ENSG00000167863	17	73024958	73053080	84	14	13581	2.1813	0.01458	1
SCAF8	ENSG00000213079	6	155044459	155165192	208	15	13581	2.1785	0.014684	1
WWC2	ENSG00000151718	4	184010446	184251930	369	32	13581	2.1771	0.014738	1
CEBPA	ENSG00000245848	19	33780840	33803470	39	3	13581	2.1731	0.014887	1
CSDE1	ENSG00000009307	1	115249534	115311297	104	12	13581	2.1728	0.014898	1
GDAP2	ENSG00000196505	1	118396107	118482253	65	11	13581	2.1723	0.014915	1
C3orf38	ENSG00000179021	3	88188893	88227879	69	4	13581	2.1709	0.014968	1
SPNS2	ENSG00000183018	17	4392133	4452330	78	16	13581	2.1708	0.014974	1
NFKBIZ	ENSG00000144802	3	101536835	101589866	56	8	13581	2.17	0.015002	1
PPFIA2	ENSG00000139220	12	81642045	82163332	1160	60	13581	2.1689	0.015046	1
IGSF21	ENSG00000117154	1	18424240	18714977	824	90	13581	2.1686	0.015057	1
PTGDS	ENSG00000107317	9	139861956	139889887	31	3	13581	2.1684	0.015064	1
LCNL1	ENSG00000214402	9	139866356	139890862	31	3	13581	2.1684	0.015064	1
ASTL	ENSG00000188886	2	96779589	96814175	34	5	13581	2.1682	0.01507	1
PPP2R2B	ENSG00000156475	5	145957936	146474347	1051	59	13581	2.1681	0.015075	1
RTBDN	ENSG00000132026	19	12926292	12956242	54	8	13581	2.1663	0.015145	1
AHR	ENSG00000106546	7	17328246	17395776	61	13	13581	2.1658	0.015165	1
L3MBTL2	ENSG00000100395	22	41591209	41637275	107	5	13581	2.1657	0.015166	1
KCNK13	ENSG00000152315	14	90518109	90662201	455	40	13581	2.1654	0.015179	1
MRPS25	ENSG00000131368	3	15073967	15116842	83	12	13581	2.1652	0.015185	1
EZH1	ENSG00000108799	17	40842293	40907071	44	4	13581	2.1646	0.015208	1
NCKAP5L	ENSG00000167566	12	50174929	50232533	140	14	13581	2.1643	0.01522	1
APOBEC3F	ENSG00000128394	22	39426609	39459915	42	1	13581	2.1641	0.015227	1
ITPA	ENSG00000125877	20	3179514	3214516	121	16	13581	2.1636	0.015248	1
F2RL3	ENSG00000127533	19	16989671	17013417	41	7	13581	2.163	0.015272	1
KRCC1	ENSG00000172086	2	88316724	88365248	67	8	13581	2.1629	0.015274	1
HPCAL1	ENSG00000115756	2	10433015	10577743	377	48	13581	2.1618	0.015317	1
ADAMTSL1	ENSG00000178031	9	18463892	18920948	1771	131	13581	2.1612	0.015339	1
SLC22A5	ENSG00000197375	5	131695444	131741306	119	11	13581	2.1612	0.01534	1
UBTD2	ENSG00000168246	5	171626644	171721075	251	13	13581	2.1609	0.015351	1
PLCE1	ENSG00000138193	10	95743746	96102580	613	44	13581	2.1593	0.015412	1
ICAM5	ENSG00000105376	19	10390657	10417454	43	5	13581	2.1585	0.015443	1
TEKT2	ENSG00000092850	1	36539676	36563876	15	2	13581	2.1578	0.01547	1
BMP5	ENSG00000112175	6	55608443	55750362	244	35	13581	2.1576	0.015481	1
KLHL40	ENSG00000157119	3	42717011	42744036	47	11	13581	2.1556	0.015556	1
SULF2	ENSG00000196562	20	46275092	46425360	483	78	13581	2.1556	0.015556	1
CPE	ENSG00000109472	4	166272346	166429472	644	27	13581	2.1542	0.015613	1
TRPV3	ENSG00000167723	17	3403796	3471289	225	35	13581	2.1538	0.015627	1
USP16	ENSG00000156256	21	30386950	30436809	58	9	13581	2.1533	0.015646	1
CAPRIN1	ENSG00000135387	11	34063230	34132703	173	6	13581	2.1532	0.015651	1
C3orf14	ENSG00000114405	3	62294648	62331888	32	10	13581	2.1531	0.015657	1
EIF2B5	ENSG00000145191	3	183842826	184412546	1407	121	13581	2.153	0.01566	1
GPR37	ENSG00000170775	7	124376051	124415681	80	13	13581	2.1516	0.015714	1
MS4A2	ENSG00000149534	11	59845734	59873444	75	9	13581	2.1508	0.015747	1
DCAF11	ENSG00000100897	14	24573404	24604451	44	6	13581	2.1506	0.015756	1
SLC19A3	ENSG00000135917	2	228539926	228592728	145	18	13581	2.1498	0.015787	1
TMPRSS9	ENSG00000178297	19	2379769	2436237	81	5	13581	2.1487	0.015831	1
RERG	ENSG00000134533	12	15250717	15511609	427	24	13581	2.1465	0.015916	1
TMEM126A	ENSG00000171202	11	85349011	85377591	44	8	13581	2.1459	0.015939	1
CSNK1E	ENSG00000213923	22	38676697	38804527	73	16	13581	2.1458	0.015946	1
C9orf141	ENSG00000198454	9	139853695	139876442	10	2	13581	2.1452	0.015967	1
RP11-795F19.5	ENSG00000267127	18	77784346	77864968	306	16	13581	2.144	0.016016	1
HSPB8	ENSG00000152137	12	119606447	119668936	132	23	13581	2.1414	0.01612	1
RPRML	ENSG00000179673	17	45045523	45066614	93	11	13581	2.1409	0.016139	1
TSTD1	ENSG00000215845	1	160997421	161018780	47	9	13581	2.14	0.016177	1
NCR3LG1	ENSG00000188211	11	17363273	17408888	118	12	13581	2.1366	0.016316	1
LAMC1	ENSG00000135862	1	182982595	183124727	486	9	13581	2.1358	0.016347	1
DUSP2	ENSG00000158050	2	96798905	96821179	18	4	13581	2.1353	0.016369	1
AC019294.1	ENSG00000256530	15	76020311	76041568	47	3	13581	2.134	0.016422	1
RDH10	ENSG00000121039	8	74196847	74247516	126	17	13581	2.1332	0.016455	1
SPEF2	ENSG00000152582	5	35607946	35824713	629	31	13581	2.1331	0.016458	1
ARMC12	ENSG00000157343	6	35694809	35726856	66	12	13581	2.1323	0.016493	1
SORL1	ENSG00000137642	11	121312912	121514402	320	40	13581	2.1311	0.01654	1
SEMA7A	ENSG00000138623	15	74691630	74736808	107	16	13581	2.1305	0.016566	1
TVP23C-CDRT4	ENSG00000259024	17	15329338	15476875	341	27	13581	2.1305	0.016566	1
FAM84A	ENSG00000162981	2	14762810	14800933	46	5	13581	2.1302	0.016579	1
PRKAR1B	ENSG00000188191	7	578834	777287	19	3	13581	2.13	0.016586	1
ECE1	ENSG00000117298	1	21533740	21681997	363	33	13581	2.1298	0.016592	1
AC011897.1	ENSG00000265629	2	14765215	14800933	44	5	13581	2.1295	0.016607	1
FBXO34	ENSG00000178974	14	55728021	55838636	239	11	13581	2.1282	0.016662	1
KCNN2	ENSG00000080709	5	113686642	113842337	330	36	13581	2.1281	0.016666	1
DHRS1	ENSG00000157379	14	24749804	24779039	80	10	13581	2.1278	0.016676	1
PHF21B	ENSG00000056487	22	45267042	45415880	505	43	13581	2.1278	0.016676	1
TVP23C	ENSG00000175106	17	15331205	15476909	339	26	13581	2.1273	0.016698	1
C4orf36	ENSG00000163633	4	87787358	87867354	178	17	13581	2.1272	0.016702	1
STK17A	ENSG00000164543	7	43612357	43676385	178	13	13581	2.1269	0.016713	1
DCLRE1A	ENSG00000198924	10	115584488	115624142	26	8	13581	2.1267	0.016723	1
PSMD8	ENSG00000099341	19	38855176	38884464	75	11	13581	2.1255	0.016774	1
COA4	ENSG00000181924	11	73573712	73598033	65	9	13581	2.1241	0.016833	1
GPR155	ENSG00000163328	2	175286966	175361822	140	13	13581	2.1231	0.016872	1
FBXO9	ENSG00000112146	6	52906789	52975671	91	14	13581	2.1226	0.016895	1
GART	ENSG00000159131	21	34866238	34925797	76	11	13581	2.1207	0.016975	1
SHC3	ENSG00000148082	9	91618060	91803682	472	36	13581	2.1203	0.016992	1
ICAM4	ENSG00000105371	19	10387643	10409198	37	4	13581	2.1202	0.016996	1
TNKS2	ENSG00000107854	10	93548069	93635033	189	15	13581	2.1197	0.017014	1
METTL24	ENSG00000053328	6	110557131	110689475	300	19	13581	2.1193	0.017032	1
C7	ENSG00000112936	5	40899354	40993041	332	28	13581	2.1191	0.017041	1
CTSG	ENSG00000100448	14	25032728	25055466	59	10	13581	2.119	0.017045	1
WNT11	ENSG00000085741	11	75887369	75931780	108	20	13581	2.118	0.017086	1
B3GNT2	ENSG00000170340	2	62413248	62461866	67	7	13581	2.1163	0.017158	1
DLEU7	ENSG00000186047	13	51275144	51428075	390	31	13581	2.116	0.017171	1
PIH1D2	ENSG00000150773	11	111924734	111954998	11	2	13581	2.1148	0.017221	1
DLAT	ENSG00000150768	11	111885538	111945114	37	1	13581	2.1133	0.017287	1
ORMDL1	ENSG00000128699	2	190625049	190659097	71	8	13581	2.1131	0.017295	1
CATSPERB	ENSG00000133962	14	92037040	92257051	579	46	13581	2.1115	0.017363	1
ANKRD28	ENSG00000206560	3	15698743	15911278	392	13	13581	2.1109	0.017391	1
RPS6KA5	ENSG00000100784	14	91326799	91536980	391	22	13581	2.1106	0.017403	1
HOXC8	ENSG00000037965	12	54392832	54417570	14	3	13581	2.1101	0.017424	1
ILF3	ENSG00000129351	19	10754937	10813093	67	5	13581	2.1084	0.0175	1
RTN1	ENSG00000139970	14	60052694	60347684	494	25	13581	2.1082	0.017509	1
CCDC148	ENSG00000153237	2	159017593	159323265	1223	48	13581	2.1062	0.017592	1
NYAP1	ENSG00000166924	7	100071550	100102422	43	3	13581	2.1061	0.017598	1
LIFR	ENSG00000113594	5	38465065	38618456	172	16	13581	2.1058	0.017612	1
C3orf62	ENSG00000188315	3	49296035	49325342	27	5	13581	2.1052	0.017637	1
CLDN18	ENSG00000066405	3	137707577	137762494	100	10	13581	2.1051	0.017642	1
ARFIP1	ENSG00000164144	4	153691089	153849615	270	14	13581	2.1049	0.017651	1
SPDYE1	ENSG00000136206	7	44030488	44059721	33	6	13581	2.1045	0.017666	1
SEMA5A	ENSG00000112902	5	9025138	9556187	1493	130	13581	2.1043	0.017674	1
PFKFB3	ENSG00000170525	10	6176881	6287495	267	46	13581	2.103	0.017731	1
CAPZA2	ENSG00000198898	7	116441124	116572103	208	19	13581	2.1014	0.017805	1
NAT10	ENSG00000135372	11	34117149	34179217	90	3	13581	2.1007	0.017832	1
TTC34	ENSG00000215912	1	2557415	2728286	70	5	13581	2.0989	0.017915	1
DMGDH	ENSG00000132837	5	78283438	78541861	593	28	13581	2.0988	0.017917	1
RAB19	ENSG00000146955	7	140093843	140136050	109	18	13581	2.0986	0.017926	1
STAP1	ENSG00000035720	4	68414446	68483055	209	26	13581	2.098	0.017953	1
NPC1	ENSG00000141458	18	21076148	21176862	186	15	13581	2.0975	0.017973	1
PAAF1	ENSG00000175575	11	73577744	73648790	185	17	13581	2.0973	0.017984	1
FRAS1	ENSG00000138759	4	78968724	79475423	1646	46	13581	2.0942	0.01812	1
CNGB1	ENSG00000070729	16	57907503	58015020	277	43	13581	2.093	0.018176	1
CKAP5	ENSG00000175216	11	46754598	46877847	141	12	13581	2.092	0.018221	1
KIF13A	ENSG00000137177	6	17749414	17997854	643	29	13581	2.0919	0.018223	1
FAM65C	ENSG00000042062	20	49192645	49318065	272	27	13581	2.0913	0.018251	1
C22orf31	ENSG00000100249	22	29444660	29467832	59	12	13581	2.0911	0.018258	1
ZBTB47	ENSG00000114853	3	42685176	42719072	62	12	13581	2.0901	0.018306	1
FAM26F	ENSG00000188820	6	116772533	116794934	69	13	13581	2.0877	0.018414	1
ST8SIA2	ENSG00000140557	15	92927058	93021958	237	29	13581	2.0862	0.018481	1
HAP1	ENSG00000173805	17	39863994	39900896	91	6	13581	2.0831	0.01862	1
NR3C2	ENSG00000151623	4	148989913	149375850	863	64	13581	2.0831	0.018623	1
RP11-295P9.3	ENSG00000239665	10	13642047	13720299	251	21	13581	2.0821	0.018665	1
GOLGA2	ENSG00000167110	9	131008108	131048274	54	6	13581	2.0821	0.018666	1
PEX13	ENSG00000162928	2	61234360	61289125	80	14	13581	2.082	0.018671	1
CTB-78H18.1	ENSG00000253110	5	171190656	171211743	70	10	13581	2.0815	0.018694	1
SHANK2	ENSG00000162105	11	70303961	70973623	1525	116	13581	2.0795	0.018787	1
GCKR	ENSG00000084734	2	27709709	27756554	69	7	13581	2.0783	0.018841	1
BET1	ENSG00000105829	7	93582074	93643694	55	7	13581	2.0779	0.018861	1
STAU2	ENSG00000040341	8	74322604	74669943	905	39	13581	2.0742	0.019031	1
ZCCHC4	ENSG00000168228	4	25304407	25382005	216	20	13581	2.0739	0.019044	1
TULP1	ENSG00000112041	6	35455651	35490715	90	15	13581	2.0735	0.019064	1
FITM1	ENSG00000139914	14	24590484	24612058	29	4	13581	2.073	0.019085	1
AC009403.2	ENSG00000216895	7	155393925	155447899	108	10	13581	2.0729	0.019089	1
CMTM7	ENSG00000153551	3	32423163	32534559	382	38	13581	2.0728	0.019095	1
CCNE2	ENSG00000175305	8	95881998	95918906	111	17	13581	2.0727	0.019099	1
TIMELESS	ENSG00000111602	12	56800903	56853187	93	7	13581	2.0713	0.019167	1
CXADR	ENSG00000154639	21	18874700	18975897	201	19	13581	2.0708	0.019189	1
RP11-9B6.1	ENSG00000248511	4	93208402	93235329	20	4	13581	2.0689	0.019278	1
PTPRC	ENSG00000081237	1	198597801	198736545	354	25	13581	2.0687	0.019289	1
GLP2R	ENSG00000065325	17	9715523	9805419	291	17	13581	2.0674	0.019347	1
SYT9	ENSG00000170743	11	7250009	7500273	866	75	13581	2.0662	0.019405	1
SLC1A1	ENSG00000106688	9	4480444	4597469	314	38	13581	2.0635	0.019532	1
CMC1	ENSG00000187118	3	28273075	28376633	162	15	13581	2.0635	0.019535	1
CCDC168	ENSG00000175820	13	103371801	103399159	44	8	13581	2.0632	0.019546	1
COA1	ENSG00000106603	7	43638055	43779316	376	13	13581	2.0624	0.019584	1
GRK6	ENSG00000198055	5	176820205	176879902	34	3	13581	2.0607	0.019664	1
WBSCR17	ENSG00000185274	7	70587155	71188585	1940	123	13581	2.0601	0.019693	1
RP11-468E2.6	ENSG00000259371	14	24580560	24611038	40	4	13581	2.0599	0.019706	1
UBE2H	ENSG00000186591	7	129460572	129602789	406	12	13581	2.0597	0.019713	1
PRDM13	ENSG00000112238	6	100044606	100073454	75	17	13581	2.0595	0.019722	1
RNASEH1	ENSG00000171865	2	3582383	3616206	60	9	13581	2.0581	0.019788	1
OR56A1	ENSG00000180934	11	6037901	6058971	69	12	13581	2.058	0.019793	1
DIXDC1	ENSG00000150764	11	111787868	111903308	58	3	13581	2.0559	0.019896	1
TTYH3	ENSG00000136295	7	2661585	2714436	46	6	13581	2.0554	0.019918	1
CACNG4	ENSG00000075461	17	64951026	65039514	163	32	13581	2.0535	0.02001	1
C16orf80	ENSG00000070761	16	58137496	58173354	113	10	13581	2.053	0.020037	1
KCNQ2	ENSG00000075043	20	62027542	62113993	11	2	13581	2.0529	0.020041	1
PSMD2	ENSG00000175166	3	184006497	184036842	48	10	13581	2.0521	0.020081	1
TG	ENSG00000042832	8	133869203	134157147	875	45	13581	2.0516	0.020102	1
LIG3	ENSG00000005156	17	33297513	33342083	38	7	13581	2.0478	0.020288	1
STIM1	ENSG00000167323	11	3865757	4124439	559	24	13581	2.0476	0.020298	1
LSG1	ENSG00000041802	3	194351517	194403206	227	17	13581	2.0469	0.020334	1
LHPP	ENSG00000107902	10	126140403	126316457	753	55	13581	2.0458	0.020387	1
MAN1B1	ENSG00000177239	9	139971379	140013635	1	1	13581	2.0458	0.02039	1
METTL21A	ENSG00000144401	2	208435355	208500652	99	9	13581	2.0454	0.020406	1
RP11-47I22.4	ENSG00000258989	14	61985846	62134682	319	44	13581	2.0454	0.020408	1
DTX1	ENSG00000135144	12	113484514	113545833	194	23	13581	2.0448	0.020438	1
KLRC4	ENSG00000183542	12	10549983	10572356	42	5	13581	2.0446	0.020445	1
NICN1	ENSG00000145029	3	49450379	49476759	40	6	13581	2.0442	0.020465	1
RPP14	ENSG00000163684	3	58281974	58320422	156	9	13581	2.0433	0.020511	1
SLMAP	ENSG00000163681	3	57731177	57924895	247	20	13581	2.0431	0.020524	1
GPR98	ENSG00000164199	5	89815161	90470038	1430	63	13581	2.0425	0.020549	1
NPFFR2	ENSG00000056291	4	72887521	73023784	324	8	13581	2.0425	0.020552	1
C5orf55	ENSG00000221990	5	431645	453258	90	11	13581	2.0424	0.020556	1
IMPG2	ENSG00000081148	3	100931390	101049404	192	13	13581	2.0421	0.02057	1
GBX1	ENSG00000164900	7	150835676	150881832	69	8	13581	2.0415	0.020598	1
NOP9	ENSG00000196943	14	24759068	24788330	64	9	13581	2.0415	0.020603	1
VWC2	ENSG00000188730	7	49803257	49971546	315	29	13581	2.0411	0.02062	1
CYP26B1	ENSG00000003137	2	72346367	72385167	63	10	13581	2.0401	0.020672	1
ANKRD36C	ENSG00000174501	2	96504587	96667541	103	7	13581	2.0395	0.0207	1
C9orf142	ENSG00000148362	9	139876870	139898436	22	2	13581	2.039	0.020724	1
GTF2B	ENSG00000137947	1	89308615	89367627	139	10	13581	2.0381	0.020772	1
C15ORF37	ENSG00000257028	15	80205507	80227194	108	9	13581	2.0371	0.020818	1
GEM	ENSG00000164949	8	95251481	95284578	98	11	13581	2.0351	0.020922	1
CDH9	ENSG00000113100	5	26870709	27131257	489	30	13581	2.0344	0.020955	1
OR6X1	ENSG00000221931	11	123614196	123635253	68	10	13581	2.0336	0.020995	1
TAC1	ENSG00000006128	7	97351220	97379784	87	8	13581	2.0328	0.021037	1
CEACAM5	ENSG00000105388	19	42202504	42243718	111	11	13581	2.0321	0.02107	1
TMEM151A	ENSG00000179292	11	66049341	66074135	30	9	13581	2.0313	0.021111	1
RP11-886H22.1	ENSG00000266997	18	47312163	47373993	139	15	13581	2.0292	0.021221	1
NHLRC2	ENSG00000196865	10	115604420	115686953	48	8	13581	2.0287	0.021247	1
PML	ENSG00000140464	15	74277014	74350153	166	17	13581	2.0282	0.021272	1
OR1G1	ENSG00000183024	17	3019878	3040875	63	7	13581	2.0275	0.021307	1
C15orf37	ENSG00000259642	15	80205113	80227194	109	9	13581	2.0269	0.021335	1
SESN1	ENSG00000080546	6	109297640	109426022	210	6	13581	2.0269	0.021337	1
EIF3C	ENSG00000184110	16	28689879	28757051	1	1	13581	2.0266	0.02135	1
NPIPB9	ENSG00000196993	16	28753108	28794128	1	1	13581	2.0266	0.02135	1
BTAF1	ENSG00000095564	10	93673526	93800082	209	14	13581	2.0261	0.021376	1
RFFL	ENSG00000092871	17	33323009	33426338	87	13	13581	2.0247	0.021451	1
FAF2	ENSG00000113194	5	175864629	175947075	145	16	13581	2.0246	0.021452	1
HS3ST4	ENSG00000182601	16	25693347	26159009	1369	128	13581	2.024	0.021483	1
OR2B11	ENSG00000177535	1	247604255	247625308	159	19	13581	2.0227	0.021551	1
ATP5S	ENSG00000125375	14	50769044	50812276	111	5	13581	2.0221	0.021583	1
DMRTA2	ENSG00000142700	1	50873222	50899172	44	7	13581	2.0218	0.0216	1
YPEL4	ENSG00000166793	11	57402560	57427417	24	3	13581	2.0212	0.021631	1
ATG14	ENSG00000126775	14	55823110	55888576	180	12	13581	2.0203	0.021678	1
WNT16	ENSG00000002745	7	120955421	120991158	67	9	13581	2.018	0.021798	1
RP11-145E5.5	ENSG00000264545	9	21792635	22042985	402	40	13581	2.0169	0.021851	1
UTP11L	ENSG00000183520	1	38464930	38500496	24	6	13581	2.0163	0.021885	1
TACR3	ENSG00000169836	4	104497188	104650973	390	24	13581	2.016	0.021902	1
MEPCE	ENSG00000146834	7	100016413	100041741	27	2	13581	2.0159	0.021907	1
DHH	ENSG00000139549	12	49473204	49498602	21	5	13581	2.0158	0.021911	1
FAM19A2	ENSG00000198673	12	62092040	62682931	1584	83	13581	2.0157	0.021915	1
SLC2A14	ENSG00000173262	12	7955108	8053744	229	24	13581	2.0154	0.021934	1
ARSB	ENSG00000113273	5	78063032	78291910	699	42	13581	2.0148	0.021964	1
DEFB128	ENSG00000185982	20	158494	180322	96	10	13581	2.014	0.022005	1
BRPF3	ENSG00000096070	6	36154521	36210567	59	11	13581	2.0127	0.022072	1
FAM76B	ENSG00000077458	11	95492106	95533573	117	11	13581	2.0126	0.022078	1
CD247	ENSG00000198821	1	167389877	167497847	296	50	13581	2.0123	0.022093	1
PDCD7	ENSG00000090470	15	65399717	65436174	15	4	13581	2.0123	0.022093	1
PHF21A	ENSG00000135365	11	45940871	46152985	316	16	13581	2.0118	0.022119	1
SIKE1	ENSG00000052723	1	115302100	115333306	33	10	13581	2.0114	0.022144	1
SPAG16	ENSG00000144451	2	214139113	215285225	2802	70	13581	2.0113	0.022147	1
CDKN2B	ENSG00000147883	9	21992902	22019362	41	7	13581	2.0111	0.022157	1
EMC9	ENSG00000100908	14	24598174	24620797	22	4	13581	2.0108	0.022174	1
SPTA1	ENSG00000163554	1	158570496	158666488	199	19	13581	2.0104	0.022194	1
NOV	ENSG00000136999	8	120418546	120446593	130	6	13581	2.0103	0.022201	1
MAST1	ENSG00000105613	19	12934765	12995765	100	8	13581	2.0086	0.022292	1
VWA5B2	ENSG00000145198	3	183938217	183970117	63	8	13581	2.0074	0.022351	1
HDAC5	ENSG00000108840	17	42144114	42211070	92	9	13581	2.0074	0.022351	1
NUPR1	ENSG00000176046	16	28538606	28560495	35	4	13581	2.0058	0.022437	1
NGDN	ENSG00000129460	14	23928897	23989071	116	12	13581	2.0057	0.022443	1
ADAT3	ENSG00000213638	19	1895377	1923444	38	3	13581	2.0055	0.022455	1
SMPDL3B	ENSG00000130768	1	28251504	28295668	126	12	13581	2.0044	0.022515	1
KLRC3	ENSG00000205810	12	10554911	10583194	42	6	13581	2.0043	0.022517	1
PSME1	ENSG00000092010	14	24595367	24618176	24	4	13581	2.0042	0.022526	1
CEACAM7	ENSG00000007306	19	42167235	42220895	148	15	13581	2.0025	0.022614	1
HHAT	ENSG00000054392	1	210491596	210859638	1301	97	13581	2.0021	0.022637	1
IRF4	ENSG00000137265	6	381739	421447	103	15	13581	2.0016	0.022666	1
GFRAL	ENSG00000187871	6	55182267	55277291	633	25	13581	2	0.022752	1
ZNF133	ENSG00000125846	20	18259121	18307640	137	20	13581	1.9994	0.02278	1
BZW2	ENSG00000136261	7	16675756	16756148	183	24	13581	1.9977	0.022873	1
VAV2	ENSG00000160293	9	136617016	136867726	731	63	13581	1.9974	0.022888	1
MLC1	ENSG00000100427	22	50487820	50534331	217	15	13581	1.9962	0.022958	1
KCNT2	ENSG00000162687	1	196184909	196588355	539	12	13581	1.9943	0.023061	1
CD180	ENSG00000134061	5	66468103	66502627	68	12	13581	1.9942	0.023064	1
GLB1	ENSG00000170266	3	33028100	33148722	364	30	13581	1.9932	0.023122	1
NUCB2	ENSG00000070081	11	17219700	17381521	300	17	13581	1.9932	0.023122	1
CCDC74B	ENSG00000152076	2	130886860	130912707	15	1	13581	1.9926	0.023155	1
MTHFS	ENSG00000136371	15	80115927	80199721	239	24	13581	1.9914	0.023219	1
FMNL2	ENSG00000157827	2	153181751	153516348	911	54	13581	1.9911	0.023234	1
ZFAND3	ENSG00000156639	6	37777275	38132400	890	21	13581	1.9897	0.023315	1
ODF3L1	ENSG00000182950	15	76006318	76030029	39	4	13581	1.9889	0.023355	1
TMEM246	ENSG00000165152	9	104225453	104305819	228	30	13581	1.9878	0.023418	1
FBXO32	ENSG00000156804	8	124500129	124563446	160	32	13581	1.9874	0.02344	1
IRF2BP1	ENSG00000170604	19	46376866	46399376	49	7	13581	1.9874	0.023441	1
CABS1	ENSG00000145309	4	71190683	71212833	132	10	13581	1.9872	0.023453	1
KRTAP4-16P	ENSG00000241241	17	39247754	39268461	151	8	13581	1.9868	0.023471	1
PIK3C2A	ENSG00000011405	11	17089277	17239530	231	18	13581	1.9852	0.023563	1
HIVEP1	ENSG00000095951	6	11998995	12175232	462	43	13581	1.9847	0.023591	1
USP2	ENSG00000036672	11	119215925	119262436	80	7	13581	1.9844	0.023604	1
PAPOLA	ENSG00000090060	14	96957770	97043448	92	5	13581	1.9841	0.023621	1
AL590708.2	ENSG00000232850	9	130880612	130901481	6	1	13581	1.9817	0.023757	1
PDE4D	ENSG00000113448	5	58254865	59827947	3642	150	13581	1.9802	0.023838	1
RP11-180C1.1	ENSG00000250038	4	28353901	28414486	207	15	13581	1.9801	0.023845	1
CLIC3	ENSG00000169583	9	139879087	139901255	17	2	13581	1.9788	0.023921	1
AC011475.1	ENSG00000226104	19	10741715	10762093	36	4	13581	1.9783	0.023947	1
MAEA	ENSG00000090316	4	1273639	1343935	347	15	13581	1.9779	0.02397	1
SCAMP4	ENSG00000227500	19	1895213	1936016	41	4	13581	1.9778	0.023978	1
DENND1B	ENSG00000213047	1	197463878	197754826	270	9	13581	1.9772	0.024011	1
CEP57L1	ENSG00000183137	6	109406313	109495135	76	5	13581	1.9771	0.024016	1
PRTFDC1	ENSG00000099256	10	25127536	25251533	370	34	13581	1.9762	0.024068	1
PAK1	ENSG00000149269	11	77022752	77195680	391	18	13581	1.9757	0.024097	1
STK33	ENSG00000130413	11	8403418	8625836	675	22	13581	1.975	0.024135	1
SPRY4	ENSG00000187678	5	141679992	141716020	85	12	13581	1.9723	0.024286	1
DENND6A	ENSG00000174839	3	57601184	57688816	193	18	13581	1.972	0.024305	1
RGS17	ENSG00000091844	6	153315594	153462384	453	22	13581	1.9718	0.024319	1
CCDC108	ENSG00000181378	2	219857568	219916249	80	8	13581	1.9717	0.024324	1
CCP110	ENSG00000103540	16	19525133	19574730	151	14	13581	1.9708	0.024374	1
ZNF18	ENSG00000154957	17	11870756	11910827	61	5	13581	1.9684	0.024512	1
IL36A	ENSG00000136694	2	113753038	113775621	40	6	13581	1.968	0.024532	1
LACE1	ENSG00000135537	6	108606098	108857999	389	25	13581	1.9671	0.024587	1
KIAA1614	ENSG00000135835	1	180872290	180930750	131	29	13581	1.9668	0.024605	1
DKFZP434E1119	ENSG00000268635	11	77174416	77198074	49	8	13581	1.9667	0.024608	1
TLDC1	ENSG00000140950	16	84501681	84597639	593	48	13581	1.9656	0.024673	1
LEP	ENSG00000174697	7	127871337	127907681	70	8	13581	1.9646	0.024728	1
2010-09-01	ENSG00000186522	2	110290559	110381783	194	17	13581	1.9636	0.02479	1
ANKRD27	ENSG00000105186	19	33077913	33177503	433	18	13581	1.9632	0.024809	1
SERPINC1	ENSG00000117601	1	173862947	173896516	72	9	13581	1.9629	0.024827	1
NGF	ENSG00000134259	1	115818539	115890857	242	44	13581	1.9626	0.024847	1
TRIM13	ENSG00000204977	13	50560024	50604617	72	10	13581	1.9621	0.024876	1
GPC2	ENSG00000213420	7	99757229	99784995	42	8	13581	1.962	0.02488	1
CRTAC1	ENSG00000095713	10	99614757	99800585	293	33	13581	1.9618	0.024894	1
IFITM3	ENSG00000142089	11	309669	337537	2	1	13581	1.9613	0.024924	1
ETV4	ENSG00000175832	17	41595212	41666988	123	9	13581	1.9602	0.024987	1
BSND	ENSG00000162399	1	55454606	55486556	86	9	13581	1.959	0.025056	1
GCLC	ENSG00000001084	6	53352139	53491768	385	49	13581	1.9587	0.025072	1
NKX1-1	ENSG00000235608	4	1386720	1410119	43	5	13581	1.9561	0.025227	1
C12orf40	ENSG00000180116	12	40009969	40312102	687	27	13581	1.9561	0.025228	1
CAPN12	ENSG00000182472	19	39210827	39270544	232	21	13581	1.9561	0.025229	1
RSL24D1	ENSG00000137876	15	55463004	55499265	149	10	13581	1.9548	0.025303	1
SDCCAG3	ENSG00000165689	9	139286377	139315061	73	9	13581	1.9534	0.025389	1
TTC9	ENSG00000133985	14	71098504	71152077	102	24	13581	1.9524	0.025443	1
SLA	ENSG00000155926	8	134038973	134125298	341	21	13581	1.9513	0.025511	1
FAM57A	ENSG00000167695	17	625652	656206	105	18	13581	1.9511	0.02552	1
FN1	ENSG00000115414	2	216215163	216310895	266	21	13581	1.9506	0.025553	1
UIMC1	ENSG00000087206	5	176322006	176459634	204	13	13581	1.9501	0.025583	1
SCG3	ENSG00000104112	15	51963550	52023223	136	16	13581	1.9495	0.025616	1
CMSS1	ENSG00000184220	3	99526678	99907447	409	20	13581	1.9474	0.025743	1
TNFAIP6	ENSG00000123610	2	152204106	152246560	110	14	13581	1.9463	0.02581	1
SLC2A13	ENSG00000151229	12	40138823	40509891	902	58	13581	1.9459	0.025834	1
ZNF274	ENSG00000171606	19	58684396	58734928	99	13	13581	1.9455	0.025857	1
PEX26	ENSG00000215193	22	18550689	18623905	173	27	13581	1.9453	0.025869	1
EPHB3	ENSG00000182580	3	184269572	184310197	102	12	13581	1.9451	0.025884	1
CLSTN3	ENSG00000139182	12	7272294	7321541	114	16	13581	1.9438	0.025961	1
ENPP4	ENSG00000001561	6	46087730	46124436	104	7	13581	1.9436	0.025971	1
ZGLP1	ENSG00000220201	19	10405479	10430556	56	10	13581	1.9436	0.025973	1
SERHL2	ENSG00000183569	22	42939623	42980388	82	9	13581	1.9432	0.025995	1
KIF17	ENSG00000117245	1	20980507	21054510	196	36	13581	1.9429	0.026015	1
GPR183	ENSG00000169508	13	99936784	99969659	66	14	13581	1.9427	0.026027	1
KITLG	ENSG00000049130	12	88876570	88984628	176	8	13581	1.9426	0.02603	1
SOWAHC	ENSG00000198142	2	110361911	110386563	60	10	13581	1.9421	0.026062	1
KIAA0087	ENSG00000122548	7	26562740	26588407	133	15	13581	1.9421	0.026062	1
CBS	ENSG00000160200	21	44463301	44507053	172	21	13581	1.942	0.026071	1
ATP6V0A1	ENSG00000033627	17	40600862	40684629	99	11	13581	1.9418	0.026079	1
CDRT4	ENSG00000239704	17	15329332	15416922	230	28	13581	1.9414	0.026102	1
POLD3	ENSG00000077514	11	74194896	74390162	562	28	13581	1.9401	0.026183	1
PILRB	ENSG00000121716	7	99923737	99975356	73	4	13581	1.9385	0.026281	1
RPL5	ENSG00000122406	1	93287582	93317481	38	4	13581	1.9382	0.026299	1
IMPACT	ENSG00000154059	18	21996580	22043499	143	15	13581	1.9366	0.026397	1
TVP23B	ENSG00000171928	17	18674308	18720027	93	10	13581	1.9366	0.026398	1
MTIF3	ENSG00000122033	13	27999776	28034739	117	13	13581	1.9364	0.026409	1
FAM189A1	ENSG00000104059	15	29402457	29872927	1178	69	13581	1.936	0.026434	1
ZC2HC1C	ENSG00000119703	14	75520873	75555126	45	3	13581	1.9355	0.026463	1
FAM171A1	ENSG00000148468	10	15243642	15423061	551	42	13581	1.9348	0.026508	1
RTP4	ENSG00000136514	3	187076120	187099864	65	12	13581	1.9341	0.02655	1
RP11-3B7.1	ENSG00000225399	3	49287518	49308744	17	4	13581	1.9334	0.026591	1
GPR135	ENSG00000181619	14	59885740	59942060	194	17	13581	1.9332	0.026606	1
ASB5	ENSG00000164122	4	177124824	177208722	259	22	13581	1.9331	0.026611	1
ENPP5	ENSG00000112796	6	46116924	46148708	75	7	13581	1.9329	0.026625	1
ACYP1	ENSG00000119640	14	75509924	75546186	47	3	13581	1.9323	0.02666	1
KCNJ11	ENSG00000187486	11	17397406	17420878	76	10	13581	1.9323	0.026663	1
POLR3E	ENSG00000058600	16	22298730	22356424	57	8	13581	1.9323	0.026664	1
ICAM1	ENSG00000090339	19	10371511	10407291	34	6	13581	1.9309	0.02675	1
SRPK2	ENSG00000135250	7	104741151	105049755	444	12	13581	1.9302	0.026789	1
HDAC7	ENSG00000061273	12	48166505	48236915	167	31	13581	1.93	0.026804	1
MYO15B	ENSG00000266714	17	73574139	73632929	216	25	13581	1.9292	0.026852	1
MAST2	ENSG00000086015	1	46242659	46511796	497	12	13581	1.9288	0.026879	1
CBX7	ENSG00000100307	22	39506172	39558679	133	11	13581	1.9278	0.02694	1
MCM6	ENSG00000076003	2	136587196	136643996	100	8	13581	1.9276	0.026951	1
HELB	ENSG00000127311	12	66686325	66747423	120	7	13581	1.9267	0.027007	1
DDX60	ENSG00000137628	4	169127444	169249958	334	19	13581	1.9264	0.02703	1
MED27	ENSG00000160563	9	134725494	134965295	327	24	13581	1.926	0.027053	1
DMRTB1	ENSG00000143006	1	53915072	53943161	65	7	13581	1.9253	0.027098	1
ZFHX3	ENSG00000140836	16	72806784	73103597	561	64	13581	1.9239	0.027186	1
CYR61	ENSG00000142871	1	86036444	86059645	44	11	13581	1.9237	0.027197	1
DIEXF	ENSG00000117597	1	209991352	210040910	158	14	13581	1.9226	0.027263	1
TNFSF14	ENSG00000125735	19	6653148	6680599	35	10	13581	1.9221	0.027297	1
TREM2	ENSG00000095970	6	41116244	41140924	13	5	13581	1.9201	0.027424	1
TCF7L1	ENSG00000152284	2	85350533	85547511	607	56	13581	1.9196	0.027452	1
PIK3R3	ENSG00000117461	1	46495812	46652160	240	17	13581	1.9188	0.027507	1
CRCP	ENSG00000241258	7	65569591	65629555	139	11	13581	1.9183	0.027536	1
ZNF333	ENSG00000160961	19	14790613	14854558	217	23	13581	1.9176	0.027583	1
NFKBID	ENSG00000167604	19	36368555	36403205	3	2	13581	1.9156	0.02771	1
ALKBH1	ENSG00000100601	14	78128747	78184363	244	23	13581	1.9155	0.027717	1
RPL7	ENSG00000147604	8	74192506	74218024	73	10	13581	1.9148	0.027756	1
CTD-2369P2.10	ENSG00000167807	19	10406103	10436685	68	11	13581	1.9146	0.027769	1
FDX1L	ENSG00000267673	19	10406103	10436691	68	11	13581	1.9146	0.027769	1
TMED10	ENSG00000170348	14	75588173	75653334	80	2	13581	1.914	0.02781	1
POT1	ENSG00000128513	7	124452440	124580037	373	9	13581	1.9124	0.027909	1
RC3H2	ENSG00000056586	9	125596835	125677620	119	12	13581	1.912	0.027939	1
IQGAP2	ENSG00000145703	5	75689074	76013957	915	70	13581	1.9108	0.028017	1
RASAL3	ENSG00000105122	19	15552435	15585382	8	2	13581	1.9099	0.028071	1
AL390778.1	ENSG00000269408	9	138140512	138161275	13	5	13581	1.9082	0.028185	1
P4HA2	ENSG00000072682	5	131517531	131641008	256	17	13581	1.908	0.028193	1
TUSC1	ENSG00000198680	9	25666396	25688856	23	3	13581	1.9078	0.028208	1
GEMIN4	ENSG00000179409	17	637654	667239	69	12	13581	1.9072	0.028247	1
MAPK1IP1L	ENSG00000168175	14	55508349	55546910	54	6	13581	1.9072	0.02825	1
URI1	ENSG00000105176	19	30404551	30516611	152	9	13581	1.9069	0.028266	1
PREPL	ENSG00000138078	2	44533420	44599001	169	15	13581	1.9032	0.028505	1
CST7	ENSG00000077984	20	24919866	24950564	158	10	13581	1.9031	0.028516	1
DENND2C	ENSG00000175984	1	115115469	115223043	222	22	13581	1.9025	0.028554	1
DIO2	ENSG00000211448	14	80653873	80864100	365	33	13581	1.9024	0.02856	1
SLC37A3	ENSG00000157800	7	139983493	140114233	429	44	13581	1.9002	0.028706	1
AP5S1	ENSG00000125843	20	3791178	3815949	63	8	13581	1.8995	0.028747	1
ANAPC7	ENSG00000196510	12	110800705	110851535	89	8	13581	1.8986	0.028811	1
RCOR1	ENSG00000089902	14	103048998	103206913	347	15	13581	1.8977	0.028866	1
NEUROD6	ENSG00000164600	7	31367075	31390508	34	9	13581	1.8977	0.028869	1
ALOX5AP	ENSG00000132965	13	31299645	31348556	171	27	13581	1.8976	0.028872	1
MAP4K5	ENSG00000012983	14	50875219	51037844	208	19	13581	1.8976	0.028878	1
TNFSF11	ENSG00000120659	13	43126872	43192149	168	16	13581	1.8967	0.028935	1
CMA1	ENSG00000092009	14	24964559	24987471	71	11	13581	1.8966	0.028939	1
SLIRP	ENSG00000119705	14	78164414	78237447	272	19	13581	1.8962	0.028968	1
DDRGK1	ENSG00000198171	20	3160996	3195331	140	19	13581	1.8955	0.029013	1
HHATL	ENSG00000010282	3	42724155	42754319	49	9	13581	1.8954	0.029019	1
CEP57	ENSG00000166037	11	95513129	95575857	199	15	13581	1.8954	0.029022	1
MB21D1	ENSG00000164430	6	74113238	74171999	87	17	13581	1.8951	0.029043	1
NDUFB9	ENSG00000147684	8	125541344	125590751	176	21	13581	1.8933	0.02916	1
FGFR1OP2	ENSG00000111790	12	27081316	27129583	111	24	13581	1.8918	0.029259	1
ISM1	ENSG00000101230	20	13192418	13291298	321	40	13581	1.8915	0.029279	1
ADAMTSL3	ENSG00000156218	15	84312838	84718594	984	42	13581	1.8909	0.029319	1
ZDHHC4	ENSG00000136247	7	6607065	6639005	85	9	13581	1.8906	0.029341	1
OR6J1	ENSG00000255804	14	23092673	23113716	120	5	13581	1.889	0.029444	1
AL606500.1	ENSG00000268141	1	154575067	154595190	40	5	13581	1.8885	0.029479	1
NRAP	ENSG00000197893	10	115338475	115433886	328	27	13581	1.8879	0.029521	1
FBXL17	ENSG00000145743	5	107184736	107727799	1136	37	13581	1.8878	0.029527	1
ATP8B3	ENSG00000130270	19	1772074	1822275	8	2	13581	1.8875	0.029543	1
UBN2	ENSG00000157741	7	138905102	139002982	115	11	13581	1.8867	0.029597	1
ETAA1	ENSG00000143971	2	67614451	67647677	88	8	13581	1.8864	0.029618	1
ARPC5L	ENSG00000136950	9	127614409	127650003	45	5	13581	1.8864	0.029623	1
PPP1R14A	ENSG00000167641	19	38731877	38757231	82	11	13581	1.8853	0.029696	1
ATG2B	ENSG00000066739	14	96737595	96840207	156	10	13581	1.8843	0.029759	1
GJA3	ENSG00000121743	13	20702394	20745188	89	12	13581	1.8841	0.029773	1
ZBTB26	ENSG00000171448	9	125667845	125703779	49	7	13581	1.8834	0.029824	1
KDM4A	ENSG00000066135	1	44105829	44181186	109	11	13581	1.883	0.029848	1
UBL7	ENSG00000138629	15	74728318	74763523	70	5	13581	1.8824	0.029893	1
RAB11FIP3	ENSG00000090565	16	465619	583011	150	10	13581	1.8809	0.029992	1
APCS	ENSG00000132703	1	159547615	159568655	86	14	13581	1.8809	0.029994	1
ANKRD29	ENSG00000154065	18	21168890	21252849	127	19	13581	1.8797	0.030075	1
PLD6	ENSG00000179598	17	17094309	17119629	64	13	13581	1.8794	0.030097	1
DNAJB13	ENSG00000187726	11	73651364	73691411	121	17	13581	1.8772	0.030246	1
RNF123	ENSG00000164068	3	49716932	49768962	63	9	13581	1.8772	0.030248	1
CPA4	ENSG00000128510	7	129922974	129974020	122	16	13581	1.8771	0.030251	1
SAA1	ENSG00000173432	11	18277721	18301524	76	11	13581	1.8767	0.030282	1
PEX11A	ENSG00000166821	15	90210995	90244014	86	10	13581	1.8754	0.030368	1
MINOS1-NBL1	ENSG00000270136	1	19913473	19994549	200	29	13581	1.8752	0.030381	1
DNAH14	ENSG00000185842	1	225073964	225596996	1578	30	13581	1.8742	0.030451	1
ITGB3BP	ENSG00000142856	1	63896441	64069392	354	12	13581	1.8726	0.030564	1
KRTAP9-2	ENSG00000239886	17	39372900	39393904	40	5	13581	1.8723	0.030583	1
TSHZ3	ENSG00000121297	19	31755851	31850453	183	35	13581	1.8721	0.030597	1
PRSS58	ENSG00000258223	7	141941963	141967878	131	9	13581	1.871	0.030674	1
FILIP1L	ENSG00000168386	3	99538985	99843357	343	16	13581	1.8706	0.030702	1
TRMT10B	ENSG00000165275	9	37743804	37788969	115	12	13581	1.8692	0.030801	1
LPAR2	ENSG00000064547	19	19724477	19749739	29	6	13581	1.8687	0.030835	1
GDPD4	ENSG00000178795	11	76917603	77022732	332	17	13581	1.8685	0.030845	1
LTV1	ENSG00000135521	6	144154481	144194949	90	13	13581	1.8679	0.030887	1
FLJ00418	ENSG00000268927	16	70685570	70709739	41	11	13581	1.8678	0.030896	1
WBP1L	ENSG00000166272	10	104493727	104586021	245	26	13581	1.8676	0.030911	1
PRDM2	ENSG00000116731	1	14016693	14161574	363	25	13581	1.8674	0.030924	1
FBXO44	ENSG00000132879	1	11704432	11733384	29	6	13581	1.8656	0.031048	1
TMEM170A	ENSG00000166822	16	75466952	75509395	152	11	13581	1.8646	0.031118	1
RGPD2	ENSG00000185304	2	88045474	88295309	17	3	13581	1.8644	0.031135	1
RPL27A	ENSG00000166441	11	8693958	8746306	90	17	13581	1.8637	0.031179	1
PMCH	ENSG00000183395	12	102580237	102601623	37	7	13581	1.8636	0.031191	1
CRYGB	ENSG00000182187	2	208997297	209020892	90	12	13581	1.863	0.031233	1
GCN1L1	ENSG00000089154	12	120555007	120642513	89	5	13581	1.8622	0.031286	1
ADCY7	ENSG00000121281	16	50270048	50362046	128	20	13581	1.8618	0.031317	1
STX6	ENSG00000135823	1	180931861	181002047	120	15	13581	1.8613	0.03135	1
CD70	ENSG00000125726	19	6573194	6614114	67	11	13581	1.8608	0.031385	1
NSUN6	ENSG00000241058	10	18824490	18950551	432	18	13581	1.8601	0.031439	1
KIAA1211L	ENSG00000196872	2	99400309	99562722	387	21	13581	1.8587	0.031538	1
DHFR	ENSG00000228716	5	79912047	79960802	237	10	13581	1.8585	0.031548	1
AC068533.7	ENSG00000249319	7	65542756	65627228	196	13	13581	1.8583	0.031561	1
PPAP2C	ENSG00000141934	19	271040	301393	11	2	13581	1.858	0.031581	1
LRRIQ4	ENSG00000188306	3	169529710	169565563	72	7	13581	1.8567	0.031679	1
DAOA	ENSG00000182346	13	106108216	106153383	197	15	13581	1.8563	0.031704	1
MAPKAPK3	ENSG00000114738	3	50638951	50696720	82	10	13581	1.8556	0.031753	1
C16orf97	ENSG00000261190	16	52029399	52122386	176	24	13581	1.8553	0.031778	1
SEC62	ENSG00000008952	3	169674423	169726161	93	7	13581	1.8552	0.031786	1
GOLGA1	ENSG00000136935	9	127630646	127720771	99	7	13581	1.8551	0.031794	1
NRL	ENSG00000129535	14	24539316	24594223	43	8	13581	1.8542	0.031855	1
FAM110D	ENSG00000197245	1	26475511	26499119	59	10	13581	1.8526	0.031969	1
FAM132B	ENSG00000178752	2	239057623	239087541	78	13	13581	1.8521	0.032006	1
AC022532.1	ENSG00000197604	10	72184585	72206314	45	7	13581	1.8517	0.032036	1
NFIC	ENSG00000141905	19	3349561	3479215	80	11	13581	1.8511	0.032075	1
C7orf69	ENSG00000136275	7	47824889	47869445	144	20	13581	1.8505	0.032121	1
SBK1	ENSG00000188322	16	28293840	28345170	14	3	13581	1.8502	0.032143	1
TPM1	ENSG00000140416	15	63324831	63374114	154	18	13581	1.8496	0.032184	1
CNTN4	ENSG00000144619	3	2130497	3109645	3568	261	13581	1.8493	0.032207	1
ILKAP	ENSG00000132323	2	239069042	239122370	193	14	13581	1.8489	0.032237	1
ARL3	ENSG00000138175	10	104423488	104484164	89	12	13581	1.8486	0.032257	1
STMND1	ENSG00000230873	6	17092489	17141603	106	13	13581	1.8482	0.032285	1
GABRB3	ENSG00000166206	15	26778693	27194686	954	77	13581	1.8473	0.032352	1
NPAT	ENSG00000149308	11	108017942	108103369	94	7	13581	1.8466	0.032404	1
EP300	ENSG00000100393	22	41477790	41586081	125	9	13581	1.8465	0.032413	1
CLN8	ENSG00000182372	8	1693944	1744738	142	8	13581	1.8464	0.032418	1
C12orf49	ENSG00000111412	12	117143593	117185875	107	17	13581	1.8455	0.032479	1
EMC2	ENSG00000104412	8	109445830	109509145	182	10	13581	1.8454	0.032487	1
ACTN4	ENSG00000130402	19	39128289	39232223	280	16	13581	1.8451	0.032511	1
PAQR7	ENSG00000182749	1	26177701	26207744	31	3	13581	1.8441	0.032582	1
DCAF10	ENSG00000122741	9	37790499	37877663	225	6	13581	1.8432	0.032647	1
KCNQ1	ENSG00000053918	11	2455914	2880339	720	98	13581	1.8427	0.032688	1
RAB27B	ENSG00000041353	18	52375091	52572747	541	23	13581	1.8426	0.032697	1
RPS7	ENSG00000171863	2	3612795	3638509	10	3	13581	1.8417	0.032762	1
HRASLS	ENSG00000127252	3	192948914	193005527	114	12	13581	1.8409	0.032816	1
CREB3L1	ENSG00000157613	11	46289212	46352972	82	12	13581	1.8404	0.032854	1
AL121963.1	ENSG00000234188	6	116432320	116453093	43	9	13581	1.8403	0.032866	1
TMEM38B	ENSG00000095209	9	108446825	108548893	269	8	13581	1.84	0.032881	1
REXO1	ENSG00000079313	19	1805248	1858452	30	1	13581	1.84	0.032887	1
AGO3	ENSG00000126070	1	36386319	36548101	111	8	13581	1.8395	0.032919	1
UBAP1L	ENSG00000246922	15	65375338	65417535	21	4	13581	1.8392	0.03294	1
NOTCH1	ENSG00000148400	9	139378896	139450314	21	3	13581	1.8391	0.032947	1
CDKN2C	ENSG00000123080	1	51416417	51450305	36	7	13581	1.839	0.032958	1
ZNF491	ENSG00000177599	19	11898482	11930437	67	9	13581	1.8389	0.032962	1
SH2B1	ENSG00000178188	16	28847921	28895526	63	2	13581	1.8385	0.032994	1
PARPBP	ENSG00000185480	12	102503956	102601298	177	15	13581	1.8384	0.033003	1
IP6K1	ENSG00000176095	3	49751727	49833975	102	8	13581	1.8376	0.03306	1
RP11-536G4.1	ENSG00000258292	12	96186875	96227085	133	17	13581	1.8356	0.03321	1
AMPD1	ENSG00000116748	1	115205719	115248239	89	16	13581	1.8355	0.033214	1
CDC42EP3	ENSG00000163171	2	37859032	37975611	376	37	13581	1.8347	0.033277	1
NEK9	ENSG00000119638	14	75538822	75604047	93	3	13581	1.8333	0.033378	1
ACTR10	ENSG00000131966	14	58656798	58711750	63	8	13581	1.8331	0.03339	1
TCTE1	ENSG00000146221	6	44236480	44275458	121	12	13581	1.8329	0.033408	1
NCOR2	ENSG00000196498	12	124798961	125062135	468	71	13581	1.8329	0.03341	1
RPL15	ENSG00000174748	3	23948036	23975183	58	8	13581	1.8326	0.03343	1
CD47	ENSG00000196776	3	107752145	107819872	128	19	13581	1.8322	0.033464	1
CC2D1B	ENSG00000154222	1	52801395	52841865	28	5	13581	1.832	0.033473	1
MFSD10	ENSG00000109736	4	2922288	2946586	43	9	13581	1.8314	0.033518	1
FETUB	ENSG00000090512	3	186343758	186380930	94	11	13581	1.8308	0.033569	1
CD96	ENSG00000153283	3	111001566	111394597	1034	52	13581	1.8298	0.033638	1
RIF1	ENSG00000080345	2	152256397	152374527	217	20	13581	1.8294	0.033669	1
SYNDIG1L	ENSG00000183379	14	74862596	74902805	92	12	13581	1.8292	0.033686	1
USP19	ENSG00000172046	3	49135479	49168371	18	4	13581	1.8285	0.033739	1
RAMP2	ENSG00000131477	17	40900465	40925059	17	5	13581	1.8283	0.03375	1
AL162431.1	ENSG00000234237	1	180931695	180959868	63	8	13581	1.8283	0.033754	1
MTRNR2L2	ENSG00000271043	5	79935819	79956855	114	5	13581	1.8282	0.033758	1
CDK19	ENSG00000155111	6	110921181	111147161	437	25	13581	1.8282	0.03376	1
PPIL1	ENSG00000137168	6	36812603	36852800	120	16	13581	1.8281	0.033768	1
SCARA5	ENSG00000168079	8	27717399	27860244	542	49	13581	1.8268	0.033866	1
CAV1	ENSG00000105974	7	116154839	116211233	127	14	13581	1.8266	0.033879	1
SPSB4	ENSG00000175093	3	140760244	140877453	167	15	13581	1.8266	0.033883	1
EFCAB7	ENSG00000203965	1	63979043	64048364	146	11	13581	1.8265	0.033884	1
MACC1	ENSG00000183742	7	20164278	20267027	253	17	13581	1.826	0.033925	1
TMEM78	ENSG00000177800	1	229375383	229397557	49	7	13581	1.8256	0.033954	1
USP34	ENSG00000115464	2	61404598	61707904	591	23	13581	1.8247	0.034021	1
STXBP4	ENSG00000166263	17	53036088	53251646	478	17	13581	1.8246	0.034031	1
PIEZO2	ENSG00000154864	18	10656480	11158587	1581	106	13581	1.8238	0.034091	1
CSTA	ENSG00000121552	3	122034091	122070819	106	15	13581	1.8237	0.0341	1
DCAF15	ENSG00000132017	19	14053304	14082254	2	1	13581	1.8236	0.034108	1
TUBA1B	ENSG00000123416	12	49511565	49535180	32	1	13581	1.8235	0.034112	1
GPN1	ENSG00000198522	2	27841114	27884375	61	7	13581	1.8233	0.034129	1
PCK2	ENSG00000100889	14	24553262	24589807	31	6	13581	1.822	0.034227	1
BRD7	ENSG00000166164	16	50337398	50412845	127	14	13581	1.8212	0.034288	1
ATXN10	ENSG00000130638	22	46057678	46251187	355	18	13581	1.8211	0.034296	1
JAKMIP1	ENSG00000152969	4	6017926	6212318	411	64	13581	1.821	0.034303	1
TEAD3	ENSG00000007866	6	35431374	35474853	114	22	13581	1.8205	0.034338	1
HOXA4	ENSG00000197576	7	27158126	27180418	45	7	13581	1.8203	0.034357	1
CCDC8	ENSG00000169515	19	46903629	46926841	81	12	13581	1.8199	0.034384	1
CPOX	ENSG00000080819	3	98229976	98322567	221	34	13581	1.8198	0.034395	1
ZFP36L1	ENSG00000185650	14	69244377	69273190	77	13	13581	1.8196	0.034411	1
PGA4	ENSG00000229183	11	60979688	61028929	2	1	13581	1.8193	0.03443	1
PGA5	ENSG00000256713	11	60998514	61028920	2	1	13581	1.8193	0.03443	1
ARL6IP5	ENSG00000144746	3	69124095	69165217	109	14	13581	1.8192	0.034442	1
CNOT10	ENSG00000182973	3	32716637	32825367	393	18	13581	1.8191	0.034446	1
QKI	ENSG00000112531	6	163825032	164009628	325	16	13581	1.8188	0.034469	1
OC90	ENSG00000253117	8	133026467	133081627	175	22	13581	1.8184	0.0345	1
INTS5	ENSG00000185085	11	62404320	62430774	17	2	13581	1.8183	0.034508	1
ZFYVE9	ENSG00000157077	1	52598046	52822358	191	11	13581	1.818	0.034531	1
PKIA	ENSG00000171033	8	79418374	79527502	200	15	13581	1.818	0.034532	1
C1GALT1	ENSG00000106392	7	7186565	7298282	557	25	13581	1.8177	0.034558	1
ITSN1	ENSG00000205726	21	35004706	35282165	419	52	13581	1.8173	0.034582	1
NRBP1	ENSG00000115216	2	27640657	27675126	40	3	13581	1.8171	0.034597	1
NME7	ENSG00000143156	1	169091769	169347205	865	22	13581	1.8171	0.034598	1
NFKB2	ENSG00000077150	10	104143867	104172281	43	12	13581	1.817	0.034612	1
KCTD2	ENSG00000180901	17	73018670	73071984	169	20	13581	1.8168	0.034623	1
WDR66	ENSG00000158023	12	122345768	122451833	261	17	13581	1.8168	0.034625	1
SLC7A1	ENSG00000139514	13	30073547	30179825	302	24	13581	1.8166	0.034636	1
SNW1	ENSG00000100603	14	78173942	78237550	242	21	13581	1.8155	0.034722	1
PCNXL3	ENSG00000197136	11	65373244	65414910	50	10	13581	1.815	0.034758	1
C5orf49	ENSG00000215217	5	7820491	7861603	111	14	13581	1.8135	0.034879	1
KCNK5	ENSG00000164626	6	39146749	39207226	175	34	13581	1.8123	0.034973	1
TTC39C	ENSG00000168234	18	21562737	21725574	369	36	13581	1.8123	0.034973	1
ASTN2	ENSG00000148219	9	119177504	120187348	2882	144	13581	1.8108	0.035083	1
USP4	ENSG00000114316	3	49305264	49388145	87	9	13581	1.8104	0.03512	1
SETD6	ENSG00000103037	16	58539383	58564431	64	10	13581	1.8102	0.035135	1
DHX8	ENSG00000067596	17	41551233	41631831	122	6	13581	1.8102	0.035135	1
C5orf38	ENSG00000186493	5	2742245	2765508	16	5	13581	1.8098	0.035166	1
SFR1	ENSG00000156384	10	105871816	105896143	44	3	13581	1.8091	0.035217	1
KRTAP4-6	ENSG00000198090	17	39285685	39306739	48	7	13581	1.8082	0.035291	1
AL031663.1	ENSG00000268111	20	44085910	44117452	100	14	13581	1.808	0.035306	1
OR8B4	ENSG00000198657	11	124283807	124304789	89	6	13581	1.8077	0.035327	1
MRPS28	ENSG00000147586	8	80820952	80952524	146	12	13581	1.8077	0.035329	1
LRRC3C	ENSG00000204913	17	38087727	38111000	66	8	13581	1.8075	0.035339	1
IFT172	ENSG00000138002	2	27657238	27722656	69	4	13581	1.8072	0.035362	1
CORO1C	ENSG00000110880	12	109028885	109135372	172	15	13581	1.8064	0.035429	1
F13B	ENSG00000143278	1	196998321	197046397	86	7	13581	1.8062	0.035445	1
MTMR7	ENSG00000003987	8	17145539	17281037	584	41	13581	1.8044	0.03558	1
APOBEC3G	ENSG00000239713	22	39426924	39493748	106	9	13581	1.8041	0.035608	1
BCL6	ENSG00000113916	3	187429165	187473515	99	16	13581	1.804	0.035613	1
NUMA1	ENSG00000137497	11	71703910	71801739	163	6	13581	1.804	0.035614	1
TBX21	ENSG00000073861	17	45800610	45833485	78	11	13581	1.8032	0.035678	1
RP11-831H9.11	ENSG00000255432	11	62407166	62442650	26	2	13581	1.8024	0.03574	1
RNF166	ENSG00000158717	16	88752903	88782829	10	2	13581	1.8021	0.035766	1
CTU2	ENSG00000174177	16	88762871	88791794	10	2	13581	1.8021	0.035766	1
TRMT1	ENSG00000104907	19	13205716	13238381	29	8	13581	1.8021	0.035767	1
CRB1	ENSG00000134376	1	197160592	197457585	341	26	13581	1.802	0.03577	1
APOBEC3D	ENSG00000243811	22	39400368	39439281	33	3	13581	1.802	0.03577	1
TEF	ENSG00000167074	22	41753337	41805330	86	4	13581	1.8019	0.03578	1
ATXN2L	ENSG00000168488	16	28824356	28858558	48	2	13581	1.8017	0.035795	1
ACBD6	ENSG00000135847	1	180234515	180482089	561	19	13581	1.8015	0.035808	1
RAD9B	ENSG00000151164	12	110929460	110979891	64	7	13581	1.8005	0.035891	1
SKA3	ENSG00000165480	13	21717734	21760741	120	13	13581	1.8001	0.03592	1
DTX3L	ENSG00000163840	3	122273085	122304050	106	13	13581	1.7993	0.035984	1
AL590560.1	ENSG00000269620	1	159869884	159890159	27	7	13581	1.7989	0.036015	1
MRP63	ENSG00000173141	13	21740784	21763223	69	9	13581	1.7986	0.03604	1
ATP6V0E1	ENSG00000113732	5	172400760	172472448	145	21	13581	1.7984	0.036058	1
AC112721.1	ENSG00000222022	2	238320063	238343919	46	6	13581	1.7977	0.036114	1
FNDC4	ENSG00000115226	2	27704750	27728112	26	3	13581	1.7976	0.036123	1
TMEM151B	ENSG00000178233	6	44228203	44285243	152	15	13581	1.7966	0.036203	1
SPACA3	ENSG00000141316	17	31287394	31334895	185	30	13581	1.7961	0.036237	1
SUPT7L	ENSG00000119760	2	27863679	27896676	20	4	13581	1.7955	0.036287	1
KRTCAP3	ENSG00000157992	2	27655233	27679348	23	3	13581	1.7943	0.036382	1
HDDC3	ENSG00000184508	15	91464148	91485799	53	5	13581	1.7933	0.036464	1
AL354993.1	ENSG00000227164	20	52095495	52116164	83	7	13581	1.7932	0.036467	1
PSMD12	ENSG00000197170	17	65324032	65372743	67	11	13581	1.7925	0.03653	1
NR2C2	ENSG00000177463	3	14979091	15105107	216	17	13581	1.7923	0.036539	1
RNASET2	ENSG00000026297	6	167332992	167380679	144	18	13581	1.7922	0.036548	1
TIMM13	ENSG00000099800	19	2415622	2437892	17	1	13581	1.7919	0.036574	1
AP001024.1	ENSG00000214305	11	107640219	107662316	90	12	13581	1.7919	0.036575	1
ASB7	ENSG00000183475	15	101132739	101201910	178	28	13581	1.7918	0.03658	1
P2RY2	ENSG00000175591	11	72919343	72957397	33	7	13581	1.7905	0.036687	1
PRR9	ENSG00000203783	1	153180060	153201793	70	5	13581	1.7899	0.036735	1
ATM	ENSG00000149311	11	108083211	108249829	185	7	13581	1.7893	0.036782	1
SLC17A9	ENSG00000101194	20	61574052	61609949	69	15	13581	1.7889	0.036814	1
AC008387.1	ENSG00000268217	5	72884203	72906845	47	7	13581	1.7885	0.036846	1
BCL11A	ENSG00000119866	2	60668302	60790702	174	33	13581	1.7874	0.036935	1
NRP2	ENSG00000118257	2	206536714	206672857	257	45	13581	1.7869	0.036975	1
AC109829.1	ENSG00000233438	2	27750253	27800011	75	9	13581	1.7868	0.036988	1
KMT2D	ENSG00000167548	12	49402758	49463557	42	5	13581	1.7865	0.03701	1
FBXO2	ENSG00000116661	1	11698424	11725842	33	9	13581	1.7864	0.037017	1
SLFN12L	ENSG00000205045	17	33781268	33874880	237	39	13581	1.7852	0.037113	1
BCL7C	ENSG00000099385	16	30834947	30916281	65	5	13581	1.7851	0.037124	1
DRD1	ENSG00000184845	5	174857042	174881211	62	13	13581	1.7845	0.037173	1
PMPCA	ENSG00000165688	9	139295110	139328213	115	11	13581	1.7843	0.037184	1
PSG1	ENSG00000231924	19	43360616	43393974	121	5	13581	1.7843	0.037187	1
PSTPIP1	ENSG00000140368	15	77275700	77339673	94	13	13581	1.7842	0.037194	1
SRSF3	ENSG00000112081	6	36552145	36583377	99	6	13581	1.7841	0.037203	1
CTBP1	ENSG00000159692	4	1195236	1253741	165	17	13581	1.784	0.037213	1
CCNH	ENSG00000134480	5	86677311	86718836	43	5	13581	1.7839	0.037219	1
HP1BP3	ENSG00000127483	1	21059154	21123816	124	12	13581	1.7832	0.037275	1
PLXDC1	ENSG00000161381	17	37209556	37320647	362	30	13581	1.7827	0.037318	1
MYPOP	ENSG00000176182	19	46383278	46415862	119	17	13581	1.7825	0.037331	1
LMOD3	ENSG00000163380	3	69146023	69182183	103	14	13581	1.7818	0.037391	1
EXOSC3	ENSG00000107371	9	37756975	37811434	123	10	13581	1.7817	0.037403	1
ENC1	ENSG00000171617	5	73913234	73947249	57	5	13581	1.7816	0.037404	1
MAGEF1	ENSG00000177383	3	184418156	184439836	19	3	13581	1.7814	0.037424	1
RAPGEF4	ENSG00000091428	2	173590002	173927621	857	65	13581	1.7813	0.037432	1
IL32	ENSG00000008517	16	3105298	3141908	62	8	13581	1.7809	0.037465	1
TCHH	ENSG00000159450	1	152068793	152096556	16	5	13581	1.7804	0.037503	1
ABHD12B	ENSG00000131969	14	51328878	51381688	107	16	13581	1.7804	0.037508	1
WNK2	ENSG00000165238	9	95937198	96092854	394	28	13581	1.7799	0.037547	1
L2HGDH	ENSG00000087299	14	50694281	50789266	198	13	13581	1.7797	0.037565	1
PTPRF	ENSG00000142949	1	43980858	44099343	256	13	13581	1.7796	0.037574	1
CRYGA	ENSG00000168582	2	209015464	209038300	105	15	13581	1.7796	0.037574	1
OR10J5	ENSG00000184155	1	159494793	159515842	60	8	13581	1.7795	0.037578	1
KIF2C	ENSG00000142945	1	45195490	45243439	95	9	13581	1.7786	0.037656	1
APOA1	ENSG00000118137	11	116696467	116718666	81	15	13581	1.7777	0.037724	1
AMIGO3	ENSG00000176020	3	49744267	49771349	35	5	13581	1.7776	0.037737	1
GMPPB	ENSG00000173540	3	49744277	49771384	35	5	13581	1.7776	0.037737	1
ERN1	ENSG00000178607	17	62106502	62218179	129	13	13581	1.7774	0.037755	1
PALM2-AKAP2	ENSG00000157654	9	112532589	112944792	1150	109	13581	1.7773	0.037756	1
ITGB3	ENSG00000259207	17	45321212	45431658	363	27	13581	1.776	0.03787	1
ITGB3	ENSG00000259753	17	45321263	45431658	363	27	13581	1.776	0.03787	1
C12orf42	ENSG00000179088	12	103621369	103899749	543	25	13581	1.7759	0.037873	1
PLCG2	ENSG00000197943	16	81762702	82001899	1168	101	13581	1.7751	0.037939	1
MAP1LC3B	ENSG00000140941	16	87407601	87448385	99	14	13581	1.7744	0.037999	1
AGBL1	ENSG00000166748	15	86675227	87582283	3392	139	13581	1.7743	0.038006	1
TUFM	ENSG00000178952	16	28843732	28867729	33	1	13581	1.774	0.038035	1
TNFRSF10D	ENSG00000173530	8	22983101	23031543	63	8	13581	1.7735	0.038076	1
CRLF3	ENSG00000176390	17	29086406	29161794	226	3	13581	1.7734	0.038082	1
HMGB2	ENSG00000164104	4	174242846	174266276	38	5	13581	1.7728	0.03813	1
ACP6	ENSG00000162836	1	147091453	147152618	148	17	13581	1.7725	0.038152	1
SRGAP3	ENSG00000196220	3	9012275	9414737	1068	121	13581	1.7714	0.038248	1
CCL26	ENSG00000006606	7	75388851	75429214	72	4	13581	1.7712	0.03826	1
GPR124	ENSG00000020181	8	37631709	37712414	52	9	13581	1.7702	0.038346	1
CDR2	ENSG00000140743	16	22347257	22458486	34	7	13581	1.7702	0.038346	1
STK17B	ENSG00000081320	2	196988290	197051227	168	10	13581	1.7698	0.038378	1
MINOS1	ENSG00000173436	1	19913477	19966314	121	16	13581	1.7694	0.038412	1
PODXL	ENSG00000128567	7	131175021	131252976	138	27	13581	1.7692	0.038432	1
L3HYPDH	ENSG00000126790	14	59917081	59961148	128	12	13581	1.7689	0.038452	1
ORC1	ENSG00000085840	1	52828501	52880131	34	6	13581	1.7684	0.038494	1
PITPNC1	ENSG00000154217	17	65363575	65703372	581	73	13581	1.7681	0.038524	1
C11orf65	ENSG00000166323	11	108169246	108348258	262	9	13581	1.7678	0.038546	1
ACAT1	ENSG00000075239	11	107982243	108028503	80	11	13581	1.7667	0.038637	1
SOCS4	ENSG00000180008	14	55483948	55526206	61	6	13581	1.7661	0.038687	1
HOXC9	ENSG00000180806	12	54378679	54407121	21	3	13581	1.766	0.038695	1
CSTF3	ENSG00000176102	11	33088734	33193917	235	16	13581	1.7655	0.038736	1
PDIA5	ENSG00000065485	3	122775909	122954074	488	41	13581	1.7654	0.038747	1
RBM33	ENSG00000184863	7	155427145	155584179	346	9	13581	1.765	0.038778	1
NKG2-E	ENSG00000255641	12	10554911	10598600	69	7	13581	1.7641	0.038859	1
CYP4A11	ENSG00000187048	1	47384849	47417156	71	6	13581	1.7639	0.038875	1
CNOT1	ENSG00000125107	16	58543855	58673790	351	14	13581	1.7639	0.038875	1
POLQ	ENSG00000051341	3	121140278	121274853	246	16	13581	1.7637	0.038893	1
SYTL2	ENSG00000137501	11	85395267	85532184	312	19	13581	1.7637	0.038894	1
WDR92	ENSG00000243667	2	68340068	68394692	87	10	13581	1.7634	0.03892	1
ZNF746	ENSG00000181220	7	149159885	149204908	55	7	13581	1.7632	0.038937	1
TRHR	ENSG00000174417	8	110088850	110141813	142	15	13581	1.7626	0.038985	1
ABCC6	ENSG00000091262	16	16232785	16327379	137	16	13581	1.7624	0.038997	1
ZNF534	ENSG00000198633	19	52922440	52965568	123	2	13581	1.7617	0.039059	1
GGN	ENSG00000179168	19	38864905	38888722	58	5	13581	1.7616	0.03907	1
RP11-116D17.1	ENSG00000257726	12	115790817	115812550	41	7	13581	1.7612	0.039101	1
ZNF513	ENSG00000163795	2	27590098	27613657	29	5	13581	1.7608	0.03914	1
RC3H1	ENSG00000135870	1	173890352	174001435	181	9	13581	1.7601	0.039198	1
EIF4G3	ENSG00000075151	1	21122963	21513377	615	16	13581	1.7597	0.039229	1
GTF3A	ENSG00000122034	13	27988681	28019958	131	14	13581	1.759	0.039293	1
TRIM38	ENSG00000112343	6	25953030	25997384	94	14	13581	1.7588	0.039307	1
AP001925.1	ENSG00000269042	11	108120255	108146480	25	4	13581	1.7585	0.039335	1
DIS3	ENSG00000083520	13	73319540	73366234	89	16	13581	1.758	0.03937	1
CHRNB2	ENSG00000160716	1	154530257	154562502	41	7	13581	1.7579	0.03938	1
ZNF544	ENSG00000198131	19	58729960	58798815	215	19	13581	1.7578	0.039395	1
ZBTB6	ENSG00000186130	9	125660335	125685609	40	7	13581	1.7574	0.039424	1
DEXI	ENSG00000182108	16	11012748	11046317	61	13	13581	1.7567	0.039482	1
ZPBP2	ENSG00000186075	17	38014417	38044149	79	5	13581	1.7561	0.039532	1
PIBF1	ENSG00000083535	13	73346197	73600591	578	22	13581	1.7558	0.03956	1
NELL1	ENSG00000165973	11	20681117	21607227	2580	202	13581	1.7558	0.039561	1
MEIG1	ENSG00000197889	10	14991438	15040049	140	5	13581	1.7555	0.039587	1
TRAIP	ENSG00000183763	3	49856034	49904007	63	9	13581	1.7554	0.039592	1
RBMS2	ENSG00000076067	12	56905713	56994745	125	11	13581	1.7549	0.039636	1
TOMM20L	ENSG00000196860	14	58852634	58885419	17	5	13581	1.7549	0.039642	1
ALG6	ENSG00000088035	1	63823261	63914233	178	17	13581	1.7548	0.039644	1
AKAP2	ENSG00000241978	9	112532769	112944792	1149	106	13581	1.754	0.039715	1
CDH10	ENSG00000040731	5	24477209	24655087	524	27	13581	1.7536	0.03975	1
SUCLG1	ENSG00000163541	2	84640647	84697169	120	9	13581	1.7534	0.03977	1
MFSD2B	ENSG00000205639	2	24222951	24296191	189	25	13581	1.753	0.0398	1
MLH3	ENSG00000119684	14	75470467	75528235	65	3	13581	1.7526	0.039835	1
NOB1	ENSG00000141101	16	69765770	69798843	52	9	13581	1.7521	0.039879	1
SLITRK6	ENSG00000184564	13	86356925	86383623	122	11	13581	1.752	0.03989	1
HNRNPR	ENSG00000125944	1	23620264	23680829	43	5	13581	1.7518	0.039901	1
OR7A5	ENSG00000188269	19	14893302	14956188	201	29	13581	1.7514	0.039937	1
ZNF385B	ENSG00000144331	2	180296709	180736232	1525	100	13581	1.7514	0.039939	1
C3AR1	ENSG00000171860	12	8200898	8229067	36	7	13581	1.7513	0.039947	1
DLEU2L	ENSG00000116652	1	64004588	64025405	42	7	13581	1.7511	0.039964	1
RP11-849H4.2	ENSG00000254469	11	71566555	71649700	316	4	13581	1.7511	0.039966	1
ERGIC1	ENSG00000113719	5	172251278	172389688	337	45	13581	1.7505	0.040013	1
LOXL1	ENSG00000129038	15	74208330	74254478	162	26	13581	1.7474	0.040285	1
DEFB108B	ENSG00000184276	11	71534246	71558756	20	2	13581	1.7469	0.040331	1
C11orf96	ENSG00000187479	11	43936892	43975888	107	22	13581	1.7458	0.040424	1
GANAB	ENSG00000089597	11	62382298	62424104	22	2	13581	1.7455	0.040446	1
PPM1F	ENSG00000100034	22	22263793	22317209	138	14	13581	1.7455	0.040451	1
NPY1R	ENSG00000164128	4	164235113	164275984	101	17	13581	1.7454	0.040458	1
AC004899.1	ENSG00000267970	7	48877362	48901221	75	12	13581	1.7454	0.040458	1
SPTLC1	ENSG00000090054	9	94784281	94887666	342	20	13581	1.7451	0.040482	1
LRP4	ENSG00000134569	11	46868419	46950193	118	12	13581	1.7449	0.040504	1
MED31	ENSG00000108590	17	6536635	6564954	107	10	13581	1.7426	0.040703	1
FIGNL1	ENSG00000132436	7	50501831	50528088	53	10	13581	1.7425	0.040707	1
HILPDA	ENSG00000135245	7	128085903	128108472	62	15	13581	1.7425	0.040708	1
TRDN	ENSG00000186439	6	123527483	123968238	1128	52	13581	1.7423	0.040725	1
FAM92B	ENSG00000153789	16	85121965	85156114	131	21	13581	1.7422	0.040739	1
KCNK4	ENSG00000182450	11	64048774	64077503	18	6	13581	1.7409	0.040854	1
HYKK	ENSG00000188266	15	78789906	78839714	115	8	13581	1.7402	0.040916	1
C4orf27	ENSG00000056050	4	170640616	170689104	88	17	13581	1.7401	0.040918	1
MFRP	ENSG00000259159	11	119199652	119227368	44	3	13581	1.7401	0.040922	1
C1QTNF5	ENSG00000223953	11	119199652	119227383	44	3	13581	1.7401	0.040922	1
MFRP	ENSG00000235718	11	119199652	119227383	44	3	13581	1.7401	0.040922	1
SEPSECS	ENSG00000109618	4	25111627	25172204	117	19	13581	1.7398	0.040945	1
PRR5	ENSG00000186654	22	45054593	45143561	147	17	13581	1.7397	0.040954	1
AGO1	ENSG00000092847	1	36325409	36405211	62	6	13581	1.7397	0.040959	1
C17orf100	ENSG00000212734	17	6544971	6566791	84	8	13581	1.7396	0.040964	1
ITGB4	ENSG00000132470	17	73707408	73763899	50	7	13581	1.7395	0.040977	1
METTL12	ENSG00000214756	11	62422781	62445968	23	1	13581	1.7393	0.040993	1
ELMOD2	ENSG00000179387	4	141435312	141484924	72	7	13581	1.7388	0.041038	1
AP000304.12	ENSG00000249209	21	34946993	35294635	503	49	13581	1.7385	0.041062	1
C7orf26	ENSG00000146576	7	6619648	6658357	108	10	13581	1.7383	0.041076	1
CAMKK1	ENSG00000004660	17	3753609	3808185	23	5	13581	1.737	0.041198	1
SMPD2	ENSG00000135587	6	109751966	109775122	45	9	13581	1.7351	0.041366	1
FBXW10	ENSG00000171931	17	18637326	18692662	87	12	13581	1.7349	0.041383	1
KIAA1107	ENSG00000069712	1	92622542	92660280	47	6	13581	1.7334	0.041516	1
RAD51L3-RFFL	ENSG00000267618	17	33328368	33458512	119	19	13581	1.7333	0.041525	1
ELOVL7	ENSG00000164181	5	60037618	60150216	250	25	13581	1.7332	0.041526	1
ICOSLG	ENSG00000160223	21	45632874	45670849	89	11	13581	1.7332	0.041527	1
IL34	ENSG00000157368	16	70603798	70704585	269	17	13581	1.7331	0.041537	1
DLG4	ENSG00000132535	17	7083209	7133021	42	8	13581	1.733	0.041548	1
KRTAP9-3	ENSG00000204873	17	39378715	39399705	50	3	13581	1.7329	0.04156	1
MKL2	ENSG00000186260	16	14155178	14370630	423	9	13581	1.7326	0.041584	1
AC015660.1	ENSG00000269810	15	100028447	100048578	89	10	13581	1.7323	0.041611	1
STRIP2	ENSG00000128578	7	129064274	129138240	120	11	13581	1.7323	0.041612	1
2007-09-01	ENSG00000122545	7	35830542	35954917	179	8	13581	1.7321	0.041632	1
PYROXD2	ENSG00000119943	10	100133322	100184941	189	9	13581	1.7309	0.041738	1
MMP25	ENSG00000008516	16	3086682	3120727	52	7	13581	1.7295	0.041859	1
CHCHD6	ENSG00000159685	3	126413063	126689249	661	27	13581	1.7288	0.041925	1
DTWD1	ENSG00000104047	15	49903177	49947333	119	9	13581	1.7284	0.041959	1
FGFR1	ENSG00000077782	8	38258656	38336352	101	14	13581	1.7283	0.041968	1
C9orf116	ENSG00000160345	9	138377027	138403580	46	6	13581	1.728	0.041994	1
LGALS3	ENSG00000131981	14	55580828	55622126	87	8	13581	1.7277	0.04202	1
SMO	ENSG00000128602	7	128818713	128863386	72	8	13581	1.7275	0.042039	1
LRRC3B	ENSG00000179796	3	26654297	26762267	220	28	13581	1.7272	0.04207	1
DCTN1	ENSG00000204843	2	74578281	74629214	50	5	13581	1.7271	0.042075	1
CNFN	ENSG00000105427	19	42881171	42904439	33	2	13581	1.7268	0.042103	1
C4orf21	ENSG00000138658	4	113450492	113568151	228	23	13581	1.7264	0.042136	1
MRRF	ENSG00000148187	9	125016882	125095743	42	7	13581	1.7261	0.042163	1
GOT2	ENSG00000125166	16	58731035	58778261	185	19	13581	1.7261	0.042163	1
RPS9	ENSG00000170889	19	54694610	54762862	119	10	13581	1.7258	0.042192	1
VPS37C	ENSG00000167987	11	60887728	60939089	143	8	13581	1.7254	0.042224	1
RAB11FIP4	ENSG00000131242	17	29708642	29875236	355	38	13581	1.7252	0.042246	1
SCAPER	ENSG00000140386	15	76630526	77207785	982	20	13581	1.725	0.042261	1
OR6Q1	ENSG00000172381	11	57788402	57809403	93	11	13581	1.725	0.042266	1
FAM98C	ENSG00000130244	19	38883775	38909728	94	8	13581	1.725	0.042266	1
SLC27A2	ENSG00000140284	15	50464393	50538592	296	22	13581	1.7249	0.04227	1
CCDC101	ENSG00000176476	16	28555236	28613111	111	7	13581	1.7247	0.042287	1
HES1	ENSG00000114315	3	193843934	193866521	39	8	13581	1.7238	0.042368	1
CRMP1	ENSG00000072832	4	5739811	5904785	631	75	13581	1.7238	0.042372	1
SYT16	ENSG00000139973	14	62443803	62578431	516	50	13581	1.7234	0.042412	1
IL18BP	ENSG00000137496	11	71699587	71726761	50	4	13581	1.7225	0.042493	1
POLDIP3	ENSG00000100227	22	42969727	43020968	91	9	13581	1.7222	0.042512	1
SULT1C4	ENSG00000198075	2	108984367	109014513	61	9	13581	1.7221	0.042525	1
SLC47A1	ENSG00000142494	17	19388698	19492347	127	17	13581	1.7221	0.042526	1
GAA	ENSG00000171298	17	78065355	78103678	203	18	13581	1.7212	0.042606	1
C11orf48	ENSG00000162194	11	62420287	62449727	25	2	13581	1.7205	0.042669	1
RABGAP1	ENSG00000011454	9	125693112	125877145	248	13	13581	1.72	0.042719	1
RP11-247C2.2	ENSG00000248540	15	74408256	74431619	4	2	13581	1.7196	0.042755	1
C14orf164	ENSG00000215277	14	23644525	23752686	233	24	13581	1.7195	0.042761	1
RAB4A	ENSG00000168118	1	229396822	229451641	93	8	13581	1.7188	0.042823	1
PRELID1	ENSG00000169230	5	176720775	176743960	41	10	13581	1.7186	0.042842	1
OTOR	ENSG00000125879	20	16719003	16760707	143	20	13581	1.7169	0.042997	1
SPRED3	ENSG00000188766	19	38869061	38896881	91	6	13581	1.7168	0.043004	1
ENTPD4	ENSG00000197217	8	23233296	23325208	296	22	13581	1.7167	0.043017	1
C20orf194	ENSG00000088854	20	3219951	3398272	604	15	13581	1.7162	0.043067	1
MYO3B	ENSG00000071909	2	171024655	171521681	1402	123	13581	1.7144	0.043224	1
MMADHC	ENSG00000168288	2	150416148	150454330	79	7	13581	1.714	0.043267	1
TRAP1	ENSG00000126602	16	3691640	3777598	154	20	13581	1.7135	0.043311	1
GRAMD3	ENSG00000155324	5	125685824	125842186	326	47	13581	1.7132	0.043336	1
ARPC3	ENSG00000111229	12	110862630	110898227	46	6	13581	1.7123	0.043418	1
OR6K6	ENSG00000180433	1	158714510	158735681	84	11	13581	1.7119	0.043462	1
MTRNR2L6	ENSG00000270672	7	142364104	142385550	89	7	13581	1.7117	0.043473	1
TOP3B	ENSG00000100038	22	22301397	22347213	111	13	13581	1.7116	0.043487	1
P2RY14	ENSG00000174944	3	150919905	151006255	176	18	13581	1.7112	0.043519	1
SLC25A25	ENSG00000148339	9	130820480	130881524	120	2	13581	1.7107	0.043572	1
ANP32B	ENSG00000136938	9	100735643	100788225	64	10	13581	1.7106	0.043577	1
DUSP22	ENSG00000112679	6	281630	361355	1	1	13581	1.7099	0.04364	1
CTD-3138B18.4	ENSG00000269545	19	58730831	58808173	232	20	13581	1.7095	0.043677	1
SLC20A2	ENSG00000168575	8	42263993	42407069	198	20	13581	1.709	0.043729	1
EIF3E	ENSG00000104408	8	109203445	109457562	731	23	13581	1.7086	0.043765	1
MAD1L1	ENSG00000002822	7	1845429	2282878	1606	28	13581	1.7081	0.043809	1
CCNE1	ENSG00000105173	19	30292805	30325215	68	10	13581	1.7081	0.043809	1
IL17RD	ENSG00000144730	3	57114010	57214334	239	26	13581	1.7078	0.043836	1
TPD52	ENSG00000076554	8	80860571	81153467	677	30	13581	1.7072	0.043896	1
PLEKHS1	ENSG00000148735	10	115501213	115553188	182	15	13581	1.7071	0.0439	1
IL23R	ENSG00000162594	1	67622083	67735662	289	26	13581	1.7071	0.043902	1
FAM169A	ENSG00000198780	5	74063399	74172776	192	11	13581	1.7069	0.043925	1
LELP1	ENSG00000203784	1	153165919	153187596	50	8	13581	1.7067	0.043942	1
NECAP2	ENSG00000157191	1	16757167	16796573	88	11	13581	1.7066	0.043946	1
PKN2	ENSG00000065243	1	89139905	89311938	348	7	13581	1.7062	0.043983	1
CCDC170	ENSG00000120262	6	151805165	151952328	537	40	13581	1.7062	0.043989	1
CNTLN	ENSG00000044459	9	17124980	17513921	1217	32	13581	1.706	0.043999	1
ZNF593	ENSG00000142684	1	26486362	26508551	62	8	13581	1.7055	0.044048	1
FAM3C	ENSG00000196937	7	120978905	121046418	112	6	13581	1.7034	0.04425	1
CASC1	ENSG00000118307	12	25251354	25358096	318	17	13581	1.703	0.044287	1
ZNF578	ENSG00000258405	19	52946829	53025407	329	13	13581	1.7015	0.044425	1
CHST10	ENSG00000115526	2	100998327	101044118	120	15	13581	1.7013	0.044444	1
CRIPT	ENSG00000119878	2	46833555	46862881	75	10	13581	1.701	0.044468	1
CLP1	ENSG00000172409	11	57406465	57439340	39	5	13581	1.6998	0.044588	1
SEC23B	ENSG00000101310	20	18478137	18552059	250	16	13581	1.6997	0.044595	1
MEGF8	ENSG00000105429	19	42819761	42892921	75	2	13581	1.6994	0.044622	1
THOC5	ENSG00000100296	22	29891868	29961205	161	13	13581	1.6987	0.044687	1
BHLHA9	ENSG00000205899	17	1163853	1184754	3	2	13581	1.6986	0.0447	1
RGPD8	ENSG00000169629	2	113117669	113202065	23	5	13581	1.6984	0.044714	1
CLCN7	ENSG00000103249	16	1484935	1535581	154	12	13581	1.6981	0.044743	1
HK3	ENSG00000160883	5	176297870	176336333	42	8	13581	1.6981	0.044746	1
AC027228.1	ENSG00000268838	15	78820023	78841288	62	4	13581	1.6979	0.044764	1
CGB5	ENSG00000189052	19	49537141	49558568	2	1	13581	1.6974	0.044807	1
APMAP	ENSG00000101474	20	24933561	24983615	167	11	13581	1.6974	0.044813	1
LRTOMT	ENSG00000184154	11	71781382	71831828	88	3	13581	1.6963	0.044916	1
CCBE1	ENSG00000183287	18	57088172	57374612	917	71	13581	1.6959	0.044951	1
KCNJ3	ENSG00000162989	2	155544811	155724863	493	55	13581	1.6959	0.044957	1
MTMR2	ENSG00000087053	11	95556046	95668479	260	15	13581	1.6952	0.045016	1
KRT222	ENSG00000213424	17	38800917	38831433	48	4	13581	1.6948	0.045061	1
LOXL2	ENSG00000134013	8	23144702	23292841	687	41	13581	1.6943	0.045105	1
KBTBD8	ENSG00000163376	3	67038727	67071634	41	7	13581	1.6931	0.045215	1
ASL	ENSG00000126522	7	65530785	65568545	78	8	13581	1.6921	0.04531	1
C1orf146	ENSG00000203910	1	92673497	92721370	43	5	13581	1.6915	0.04537	1
FGF12	ENSG00000114279	3	191847184	192495553	1303	94	13581	1.6902	0.045494	1
SCG5	ENSG00000166922	15	32923877	32999299	155	32	13581	1.6898	0.045534	1
KIRREL3	ENSG00000149571	11	126283254	126883355	1742	129	13581	1.6885	0.045657	1
TEAD1	ENSG00000187079	11	12685969	12976298	432	35	13581	1.6884	0.045672	1
FBXL3	ENSG00000005812	13	77556740	77611330	137	13	13581	1.6883	0.045674	1
AXIN2	ENSG00000168646	17	63514681	63567765	8	2	13581	1.6879	0.045717	1
ASUN	ENSG00000064102	12	27048114	27101259	113	19	13581	1.6878	0.045724	1
COBLL1	ENSG00000082438	2	165500134	165710189	552	28	13581	1.6873	0.04577	1
FGL2	ENSG00000127951	7	76812688	76839143	44	9	13581	1.6869	0.045815	1
CD248	ENSG00000174807	11	66071958	66094515	31	5	13581	1.6868	0.04582	1
TUSC3	ENSG00000104723	8	15264724	15634158	1542	59	13581	1.6867	0.045826	1
CCDC61	ENSG00000104983	19	46488339	46534576	127	14	13581	1.6864	0.045855	1
FGGY	ENSG00000172456	1	59752310	60243347	961	59	13581	1.686	0.045901	1
ANAPC15	ENSG00000110200	11	71807424	71833826	50	4	13581	1.6856	0.045935	1
COQ7	ENSG00000167186	16	19068921	19101417	83	11	13581	1.6845	0.046042	1
KLF16	ENSG00000129911	19	1842399	1873567	17	2	13581	1.6841	0.046082	1
IL27	ENSG00000197272	16	28500683	28533372	30	2	13581	1.6836	0.046125	1
CNKSR1	ENSG00000142675	1	26493894	26526377	94	11	13581	1.6823	0.046255	1
ARL14EP	ENSG00000152219	11	30334598	30369774	90	10	13581	1.6821	0.046272	1
LTB4R2	ENSG00000213906	14	24764940	24791259	49	8	13581	1.6819	0.046292	1
IRF6	ENSG00000117595	1	209949036	209989465	121	12	13581	1.6804	0.046437	1
CIDEB	ENSG00000136305	14	24764302	24790636	47	7	13581	1.6803	0.046449	1
PRNP	ENSG00000171867	20	4656882	4692236	85	15	13581	1.6797	0.046513	1
HAMP	ENSG00000105697	19	35761619	35786046	61	8	13581	1.679	0.046572	1
ASPM	ENSG00000066279	1	197043258	197125824	128	9	13581	1.6784	0.046631	1
CNTN2	ENSG00000184144	1	205002325	205057627	167	21	13581	1.6773	0.04674	1
MAP2	ENSG00000078018	2	210278782	210608842	700	24	13581	1.6766	0.04681	1
COL11A1	ENSG00000060718	1	103332023	103584052	1012	30	13581	1.6758	0.046884	1
ABCA2	ENSG00000107331	9	139891686	139933367	4	1	13581	1.6757	0.046894	1
KIAA1456	ENSG00000250305	8	12793151	12899012	639	38	13581	1.6752	0.046949	1
DENND1A	ENSG00000119522	9	126131933	126702431	1184	44	13581	1.6749	0.04698	1
C2orf53	ENSG00000186143	2	27349723	27372278	33	5	13581	1.6747	0.047001	1
ETS2	ENSG00000157557	21	40167231	40206879	111	9	13581	1.6744	0.047027	1
CAMTA1	ENSG00000171735	1	6835384	7839766	2366	167	13581	1.674	0.047063	1
NPIPB8	ENSG00000255524	16	28638975	28680003	2	1	13581	1.6739	0.047072	1
RNGTT	ENSG00000111880	6	89309985	89683348	668	22	13581	1.6738	0.047088	1
N4BP3	ENSG00000145911	5	177530444	177563088	52	7	13581	1.673	0.047161	1
TEX40	ENSG00000219435	11	64057863	64082242	16	5	13581	1.6727	0.047193	1
FEZF2	ENSG00000153266	3	62345356	62369999	9	4	13581	1.6726	0.047205	1
DCTPP1	ENSG00000179958	16	30424940	30451396	15	5	13581	1.6725	0.047214	1
SVEP1	ENSG00000165124	9	113117531	113352160	871	60	13581	1.672	0.047258	1
LARP7	ENSG00000174720	4	113548120	113588748	86	17	13581	1.672	0.047264	1
HOXD13	ENSG00000128714	2	176947619	176970666	52	9	13581	1.6719	0.047267	1
NEUROD4	ENSG00000123307	12	55403729	55433798	65	10	13581	1.6718	0.047284	1
SYNGR4	ENSG00000105467	19	48857652	48889633	60	10	13581	1.6714	0.047323	1
SPTLC2	ENSG00000100596	14	77962340	78093116	479	46	13581	1.6709	0.047369	1
SLC5A7	ENSG00000115665	2	108592979	108640450	106	23	13581	1.6707	0.047394	1
CENPM	ENSG00000100162	22	42324725	42353168	81	10	13581	1.6702	0.047436	1
OR10G3	ENSG00000169208	14	22027934	22048875	105	20	13581	1.6699	0.047467	1
MAGI2	ENSG00000187391	7	77636393	79092890	4912	242	13581	1.6676	0.047696	1
DNAJB8	ENSG00000179407	3	128171282	128196091	99	19	13581	1.6674	0.047722	1
VDAC3	ENSG00000078668	8	42239142	42273415	34	4	13581	1.6668	0.047781	1
TEX264	ENSG00000164081	3	51686709	51748339	27	7	13581	1.6665	0.047805	1
PTRF	ENSG00000177469	17	40544470	40585535	113	13	13581	1.6664	0.047816	1
CDHR3	ENSG00000128536	7	105507242	105686877	527	64	13581	1.6664	0.047817	1
LRRC16A	ENSG00000079691	6	25269306	25630758	1460	79	13581	1.6664	0.04782	1
LAMTOR1	ENSG00000149357	11	71786941	71824433	60	3	13581	1.666	0.047861	1
ANLN	ENSG00000011426	7	36419415	36503400	221	26	13581	1.6659	0.04787	1
MRPS30	ENSG00000112996	5	44799027	44830530	53	3	13581	1.6658	0.047879	1
PPP1R16A	ENSG00000160972	8	145693352	145737504	28	2	13581	1.6652	0.047939	1
IFNA21	ENSG00000137080	9	21155636	21176659	54	5	13581	1.6651	0.04795	1
ACADVL	ENSG00000072778	17	7110444	7138592	26	4	13581	1.665	0.047952	1
C17orf72	ENSG00000224383	17	62065711	62091664	10	2	13581	1.665	0.047953	1
GRM4	ENSG00000124493	6	33979628	34133399	459	42	13581	1.6648	0.047976	1
RIN1	ENSG00000174791	11	66087713	66114311	38	5	13581	1.6647	0.047984	1
TEX2	ENSG00000136478	17	62214587	62350661	290	14	13581	1.6647	0.047988	1
DNAJC5B	ENSG00000147570	8	66923795	67022751	253	24	13581	1.6636	0.048096	1
MVB12B	ENSG00000196814	9	129079128	129279320	509	30	13581	1.6622	0.048239	1
ALPK2	ENSG00000198796	18	56138479	56306189	604	61	13581	1.6618	0.048274	1
ZBTB37	ENSG00000185278	1	173827220	173882687	117	12	13581	1.6618	0.04828	1
SYT1	ENSG00000067715	12	79247773	79855788	1212	55	13581	1.6618	0.04828	1
EHBP1	ENSG00000115504	2	62890986	63283622	350	25	13581	1.6609	0.048366	1
TRMT12	ENSG00000183665	8	125453048	125484391	69	9	13581	1.6607	0.048389	1
SAA2	ENSG00000134339	11	18250770	18280190	45	10	13581	1.66	0.048454	1
HSPB3	ENSG00000169271	5	53741445	53762207	83	13	13581	1.66	0.048461	1
NPPC	ENSG00000163273	2	232776530	232801113	37	11	13581	1.6598	0.048482	1
RNF121	ENSG00000137522	11	71629747	71718643	191	6	13581	1.6593	0.048526	1
RPSAP58	ENSG00000205246	19	23935807	24020937	93	14	13581	1.6592	0.048534	1
SNX17	ENSG00000115234	2	27583389	27609995	27	5	13581	1.6577	0.048693	1
TRIM66	ENSG00000166436	11	8623584	8703413	186	19	13581	1.657	0.048757	1
RASGRP4	ENSG00000171777	19	38889695	38926945	113	15	13581	1.6563	0.048829	1
HOXA10	ENSG00000253293	7	27200210	27229880	35	10	13581	1.6557	0.048887	1
NT5DC1	ENSG00000178425	6	116412012	116580660	374	27	13581	1.6554	0.048922	1
CBR4	ENSG00000145439	4	169774921	169941426	266	12	13581	1.6548	0.048979	1
MTDH	ENSG00000147649	8	98646407	98750998	155	12	13581	1.6547	0.048988	1
C2orf44	ENSG00000163026	2	24242210	24282445	85	15	13581	1.6546	0.049	1
LSM12	ENSG00000161654	17	42102003	42154987	77	10	13581	1.6546	0.049002	1
TRIM64C	ENSG00000214891	11	49065266	49090664	84	9	13581	1.6537	0.049089	1
PSMA4	ENSG00000041357	15	78822747	78851604	73	4	13581	1.6532	0.049144	1
DDA1	ENSG00000130311	19	17410327	17444110	105	11	13581	1.6531	0.049157	1
BSN	ENSG00000164061	3	49581922	49718978	156	12	13581	1.6528	0.049185	1
SLC25A21-AS1	ENSG00000258708	14	37631093	37653016	51	6	13581	1.6524	0.049228	1
EZH2	ENSG00000106462	7	148494475	148591413	142	14	13581	1.652	0.049264	1
PPM1G	ENSG00000115241	2	27594061	27642554	50	4	13581	1.6518	0.049286	1
FBXW11	ENSG00000072803	5	171278553	171443877	135	7	13581	1.6517	0.0493	1
FLYWCH1	ENSG00000059122	16	2951938	3011209	215	23	13581	1.6516	0.049309	1
KRTAP9-8	ENSG00000187272	17	39384297	39405256	52	3	13581	1.6511	0.049358	1
PPP1R1C	ENSG00000150722	2	182808968	183006125	386	34	13581	1.651	0.049365	1
MFSD3	ENSG00000167700	8	145724457	145746596	18	2	13581	1.6508	0.049394	1
NKIRAS1	ENSG00000197885	3	23923151	23998082	216	16	13581	1.6504	0.049431	1
OR6N1	ENSG00000197403	1	158725466	158746492	96	14	13581	1.65	0.049476	1
IGF1	ENSG00000017427	12	102779645	102884423	155	20	13581	1.6496	0.049516	1
DNASE1	ENSG00000213918	16	3651729	3740144	197	13	13581	1.6493	0.049538	1
SRCIN1	ENSG00000017373	17	36676251	36772183	128	15	13581	1.6481	0.049664	1
SPIN1	ENSG00000106723	9	90993334	91103609	168	2	13581	1.6481	0.049665	1
MAP3K7CL	ENSG00000156265	21	30439792	30558210	345	18	13581	1.6472	0.049764	1
NCS1	ENSG00000107130	9	132924857	133009583	254	29	13581	1.6465	0.049827	1
SULT1C3	ENSG00000196228	2	108853651	108891807	128	16	13581	1.6455	0.049935	1
SLC35E1	ENSG00000127526	19	16650642	16693193	49	10	13581	1.6451	0.049973	1
C11orf83	ENSG00000204922	11	62427745	62451159	23	2	13581	1.6448	0.050005	1
ZNF407	ENSG00000215421	18	72255106	72787627	808	31	13581	1.6448	0.050009	1
PON1	ENSG00000005421	7	94916988	95035673	228	34	13581	1.6427	0.050228	1
KCNRG	ENSG00000198553	13	50579390	50605058	43	9	13581	1.6425	0.050246	1
TXNDC17	ENSG00000129235	17	6534078	6557861	87	9	13581	1.6412	0.050378	1
TM4SF19	ENSG00000273331	3	196032953	196075244	118	15	13581	1.641	0.050402	1
KLRB1	ENSG00000111796	12	9737147	9770482	134	16	13581	1.641	0.050402	1
ATP2A2	ENSG00000174437	12	110708561	110798898	86	14	13581	1.6403	0.050467	1
KAAG1	ENSG00000146049	6	24347131	24368512	59	10	13581	1.6398	0.05052	1
WDFY3	ENSG00000163625	4	85580704	85897544	267	15	13581	1.639	0.050608	1
MAB21L1	ENSG00000180660	13	36037926	36060832	26	6	13581	1.6389	0.05062	1
RP11-474G23.1	ENSG00000273398	2	68348370	68498362	245	12	13581	1.6388	0.050627	1
RP11-80A15.1	ENSG00000258744	14	24960800	24987894	87	12	13581	1.6385	0.050654	1
NFIL3	ENSG00000165030	9	94161327	94196144	61	12	13581	1.6383	0.050681	1
SLC6A17	ENSG00000197106	1	110683108	110754824	117	11	13581	1.6379	0.05072	1
JKAMP	ENSG00000050130	14	59941161	59982128	148	10	13581	1.6378	0.050736	1
RPP14	ENSG00000255154	3	58293341	58313847	70	7	13581	1.6375	0.050766	1
C19orf80	ENSG00000130173	19	11338178	11362619	43	8	13581	1.6373	0.050786	1
ABCA5	ENSG00000154265	17	67230452	67333385	192	18	13581	1.637	0.050816	1
FAM49A	ENSG00000197872	2	16720727	16857599	329	48	13581	1.6369	0.050831	1
C7orf66	ENSG00000205174	7	108514032	108534644	55	7	13581	1.6367	0.05085	1
LOH12CR1	ENSG00000165714	12	12500013	12629840	353	27	13581	1.6367	0.050851	1
RTN4RL1	ENSG00000185924	17	1827971	1938639	238	31	13581	1.6363	0.050889	1
VPS41	ENSG00000006715	7	38752563	38981994	693	30	13581	1.6362	0.050902	1
PICALM	ENSG00000073921	11	85658727	85790924	365	20	13581	1.636	0.050915	1
MBL2	ENSG00000165471	10	54515140	54541460	116	16	13581	1.636	0.050916	1
RNF41	ENSG00000181852	12	56588285	56625717	15	4	13581	1.6357	0.050948	1
LRFN2	ENSG00000156564	6	40349325	40565204	763	46	13581	1.6336	0.051167	1
CLVS2	ENSG00000146352	6	123307116	123404072	230	26	13581	1.6335	0.051182	1
TNK2	ENSG00000061938	3	195580235	195648816	66	9	13581	1.6334	0.051197	1
TMEM119	ENSG00000183160	12	108973622	109002096	74	13	13581	1.6329	0.05124	1
DNASE2	ENSG00000105612	19	12976025	13002282	32	4	13581	1.6329	0.051242	1
ZBTB10	ENSG00000205189	8	81387854	81448500	100	11	13581	1.6311	0.051438	1
PLIN4	ENSG00000167676	19	4492204	4527716	23	3	13581	1.6301	0.051538	1
PARP15	ENSG00000173200	3	122286449	122367894	250	25	13581	1.6293	0.051627	1
KCNV1	ENSG00000164794	8	110965874	110998076	48	7	13581	1.6289	0.051668	1
SNRNP40	ENSG00000060688	1	31722417	31779662	135	7	13581	1.6283	0.051726	1
EEF1A1	ENSG00000156508	6	74215473	74243520	65	7	13581	1.6283	0.051735	1
ASGR2	ENSG00000161944	17	6994641	7029019	126	15	13581	1.628	0.051764	1
RPA2	ENSG00000117748	1	28208035	28251257	111	7	13581	1.6277	0.051799	1
BLVRA	ENSG00000106605	7	43788279	43856939	127	13	13581	1.6276	0.051808	1
SEC14L6	ENSG00000214491	22	30908786	30952669	134	13	13581	1.627	0.05187	1
RTP2	ENSG00000198471	3	187406047	187430345	95	10	13581	1.6265	0.051919	1
C9orf163	ENSG00000196366	9	139367947	139390518	43	5	13581	1.625	0.052081	1
HDAC10	ENSG00000100429	22	50673612	50699834	35	4	13581	1.6247	0.05211	1
MAPK12	ENSG00000188130	22	50673879	50710254	35	4	13581	1.6247	0.05211	1
TMEM143	ENSG00000161558	19	48825613	48877494	141	16	13581	1.6247	0.052111	1
TM4SF19	ENSG00000145107	3	196036213	196075374	112	15	13581	1.6242	0.052166	1
ME3	ENSG00000151376	11	86142150	86393678	1023	51	13581	1.6239	0.0522	1
AC008372.1	ENSG00000268208	14	78217711	78238033	71	12	13581	1.6238	0.052214	1
COL21A1	ENSG00000124749	6	55911388	56268892	1330	50	13581	1.6229	0.052307	1
GPR87	ENSG00000138271	3	151001891	151044740	99	13	13581	1.6228	0.052317	1
UBE2D4	ENSG00000078967	7	43956037	44005735	135	15	13581	1.6226	0.052332	1
LACTB	ENSG00000103642	15	63403999	63444260	125	11	13581	1.6219	0.05241	1
GPLD1	ENSG00000112293	6	24414793	24505433	594	30	13581	1.6212	0.052486	1
WNT6	ENSG00000115596	2	219714544	219748955	22	3	13581	1.6212	0.052487	1
CENPB	ENSG00000125817	20	3754498	3777337	34	5	13581	1.6209	0.052518	1
ACSM1	ENSG00000166743	16	20624559	20720212	227	17	13581	1.6209	0.052521	1
UVSSA	ENSG00000163945	4	1331054	1391837	177	14	13581	1.6205	0.052568	1
OC90	ENSG00000258417	8	133026467	133107902	241	34	13581	1.6204	0.052572	1
CACNA1B	ENSG00000148408	9	140762241	141029076	258	15	13581	1.6203	0.052579	1
FGFR1OP	ENSG00000213066	6	167402670	167476201	362	11	13581	1.6195	0.052674	1
AKAP6	ENSG00000151320	14	32788479	33310567	1448	120	13581	1.6191	0.05271	1
SIRT6	ENSG00000077463	19	4164106	4192601	26	1	13581	1.6178	0.052857	1
TMEM5	ENSG00000118600	12	64163583	64213338	70	11	13581	1.6175	0.05289	1
GKN1	ENSG00000169605	2	69191705	69218106	92	9	13581	1.6167	0.052971	1
COL10A1	ENSG00000123500	6	116430086	116489910	118	15	13581	1.6165	0.052996	1
ZNF667	ENSG00000198046	19	56940694	56999434	143	17	13581	1.6162	0.053022	1
AARS2	ENSG00000124608	6	44257391	44291063	96	13	13581	1.6159	0.053057	1
PLEKHG4	ENSG00000196155	16	67301413	67333402	33	4	13581	1.6152	0.053138	1
CAMK4	ENSG00000152495	5	110549351	110840584	661	40	13581	1.6151	0.053141	1
DNAI1	ENSG00000122735	9	34447412	34530982	130	16	13581	1.6151	0.053147	1
SCARB2	ENSG00000138760	4	77069890	77145046	249	16	13581	1.6149	0.053168	1
QARS	ENSG00000172053	3	49123365	49152553	20	4	13581	1.6148	0.053176	1
LRP1B	ENSG00000168702	2	140978992	142899270	7111	229	13581	1.6145	0.053209	1
ACPT	ENSG00000142513	19	51283672	51308481	80	9	13581	1.6143	0.053232	1
C17orf96	ENSG00000179294	17	36817961	36841187	25	5	13581	1.6139	0.05327	1
TSPAN16	ENSG00000130167	19	11396824	11447672	100	11	13581	1.6139	0.053275	1
FGFR2	ENSG00000066468	10	123227848	123367972	208	39	13581	1.6134	0.053325	1
ZNF689	ENSG00000156853	16	30603879	30645333	26	2	13581	1.6127	0.05341	1
BCL7B	ENSG00000106635	7	72940686	72982332	58	5	13581	1.6123	0.053446	1
LRMP	ENSG00000118308	12	25163936	25271268	378	47	13581	1.6121	0.053472	1
C8orf82	ENSG00000213563	8	145741117	145764516	16	2	13581	1.612	0.053477	1
KPNA5	ENSG00000196911	6	116992350	117073029	116	12	13581	1.6117	0.053517	1
C1orf141	ENSG00000203963	1	67547848	67707536	472	34	13581	1.6111	0.05358	1
AC017081.1	ENSG00000269633	2	207210463	207230843	37	6	13581	1.6105	0.05364	1
LRRC14	ENSG00000160959	8	145733376	145760557	20	2	13581	1.6104	0.053655	1
DSEL	ENSG00000171451	18	65163819	65194217	57	10	13581	1.6098	0.053718	1
PMS1	ENSG00000064933	2	190639107	190752355	202	17	13581	1.609	0.05381	1
GPR21	ENSG00000188394	9	125786806	125807975	23	4	13581	1.6087	0.053838	1
C1QC	ENSG00000159189	1	22960123	22984603	93	9	13581	1.6086	0.053856	1
TMEM71	ENSG00000165071	8	133687253	133782958	301	17	13581	1.608	0.053913	1
AP001421.1	ENSG00000267937	21	38878740	38898973	46	9	13581	1.6068	0.054049	1
UBASH3A	ENSG00000160185	21	43814008	43877791	277	23	13581	1.6061	0.054129	1
GALNT14	ENSG00000158089	2	31123333	31388068	822	53	13581	1.6059	0.054153	1
RGPD4	ENSG00000196862	2	108433388	108517297	51	4	13581	1.6052	0.054225	1
CREB3L3	ENSG00000060566	19	4143598	4183051	17	1	13581	1.6049	0.054252	1
CHIA	ENSG00000134216	1	111823484	111873188	326	26	13581	1.6043	0.054329	1
MLLT6	ENSG00000108292	17	36851795	36896056	41	11	13581	1.6031	0.054462	1
ADCY4	ENSG00000129467	14	24777555	24814299	109	15	13581	1.603	0.054466	1
NODAL	ENSG00000156574	10	72182071	72217707	64	9	13581	1.6029	0.05448	1
REXO4	ENSG00000148300	9	136261186	136293164	129	6	13581	1.6029	0.054482	1
GRWD1	ENSG00000105447	19	48939030	48970279	48	5	13581	1.6028	0.054487	1
RARRES1	ENSG00000118849	3	158404681	158460485	177	17	13581	1.6025	0.054528	1
HRG	ENSG00000113905	3	186368005	186406029	111	12	13581	1.6024	0.054537	1
KLC2	ENSG00000174996	11	66014765	66045331	33	6	13581	1.6021	0.054564	1
GNAT3	ENSG00000214415	7	80077987	80151336	154	18	13581	1.6021	0.05457	1
EMC6	ENSG00000127774	17	3562109	3582962	69	9	13581	1.6021	0.054571	1
HABP2	ENSG00000148702	10	115300596	115359361	224	40	13581	1.6018	0.054605	1
TBCA	ENSG00000171530	5	76976991	77174604	642	31	13581	1.6011	0.054677	1
NLRP5	ENSG00000171487	19	56501092	56583179	386	52	13581	1.6011	0.054682	1
SMR3A	ENSG00000109208	4	71216478	71242875	128	17	13581	1.6003	0.054761	1
PRR18	ENSG00000176381	6	166709168	166731936	91	9	13581	1.6003	0.054762	1
MBD6	ENSG00000166987	12	57904493	57933931	27	2	13581	1.6003	0.054767	1
LRRC24	ENSG00000254402	8	145737761	145762416	18	2	13581	1.5998	0.054817	1
PASK	ENSG00000115687	2	242035514	242099679	207	19	13581	1.5998	0.054819	1
ZNF512	ENSG00000243943	2	27795897	27868041	119	10	13581	1.599	0.054907	1
RTL1	ENSG00000254656	14	101336992	101361184	4	2	13581	1.5989	0.054924	1
MARK2	ENSG00000072518	11	63596400	63688491	106	7	13581	1.5987	0.05494	1
RASA1	ENSG00000145715	5	86553705	86697748	150	10	13581	1.5986	0.054949	1
FKBP5	ENSG00000096060	6	35531362	35706360	298	19	13581	1.5982	0.055002	1
CDCP2	ENSG00000157211	1	54588747	54629443	142	24	13581	1.5982	0.055004	1
ZNF215	ENSG00000149054	11	6937635	7015863	240	22	13581	1.5972	0.055114	1
IGFN1	ENSG00000163395	1	201149953	201208080	197	33	13581	1.597	0.055137	1
NUDT12	ENSG00000112874	5	102874556	102908494	67	9	13581	1.5969	0.055139	1
CAPNS2	ENSG00000256812	16	55590584	55611599	47	6	13581	1.5967	0.055164	1
CCDC121	ENSG00000176714	2	27838506	27861879	52	6	13581	1.5962	0.055223	1
OR56A3	ENSG00000184478	11	5958570	5979591	61	11	13581	1.596	0.055243	1
CDH11	ENSG00000140937	16	64967656	65170015	497	36	13581	1.5959	0.05526	1
PAPL	ENSG00000183760	19	39564553	39612133	159	13	13581	1.5952	0.055335	1
FBXO6	ENSG00000116663	1	11714181	11744411	36	5	13581	1.5951	0.055348	1
AC091801.1	ENSG00000217455	7	3169868	3224287	289	31	13581	1.5949	0.055369	1
RP11-613M10.9	ENSG00000255872	9	37578410	38078684	1318	51	13581	1.5948	0.055383	1
INADL	ENSG00000132849	1	62198149	62639592	1186	76	13581	1.5947	0.055395	1
SLC25A21	ENSG00000183032	14	37137636	37652071	1311	80	13581	1.5937	0.055502	1
AC016251.1	ENSG00000205148	15	96821280	96841660	32	7	13581	1.5937	0.055507	1
SLC26A8	ENSG00000112053	6	35901291	36002645	236	29	13581	1.5929	0.055589	1
NBL1	ENSG00000158747	1	19957048	19994945	111	22	13581	1.5929	0.055597	1
TMEM67	ENSG00000164953	8	94757072	94841462	53	7	13581	1.5928	0.0556	1
CYP3A4	ENSG00000160868	7	99344604	99391888	31	5	13581	1.5921	0.055677	1
MRFAP1	ENSG00000179010	4	6631818	6654472	34	6	13581	1.5918	0.055718	1
SOHLH1	ENSG00000165643	9	138575253	138601374	36	3	13581	1.5914	0.055761	1
FASTKD3	ENSG00000124279	5	7849272	7879150	92	20	13581	1.5912	0.05578	1
TAAR1	ENSG00000146399	6	132956123	132977142	108	14	13581	1.5891	0.056018	1
AAK1	ENSG00000115977	2	69678532	69911481	245	20	13581	1.5888	0.056051	1
C5orf17	ENSG00000248874	5	23941457	24188372	851	21	13581	1.5887	0.056065	1
NFYA	ENSG00000001167	6	41030684	41077715	74	8	13581	1.5885	0.056082	1
AZGP1	ENSG00000160862	7	99554343	99583780	56	9	13581	1.5873	0.056222	1
KRTAP9-6	ENSG00000212659	17	39411591	39432893	15	2	13581	1.5869	0.056265	1
KCTD19	ENSG00000168676	16	67313331	67370666	60	6	13581	1.5868	0.056275	1
FN3K	ENSG00000167363	17	80683451	80719073	107	11	13581	1.5867	0.056293	1
GPN3	ENSG00000111231	12	110880289	110917073	55	7	13581	1.5865	0.05631	1
CHCHD5	ENSG00000125611	2	113331817	113356852	52	10	13581	1.5862	0.056342	1
CACNA1C	ENSG00000151067	12	2069952	2812108	1706	134	13581	1.5861	0.056363	1
COMMD8	ENSG00000169019	4	47442885	47475736	77	9	13581	1.5848	0.056505	1
SCFD1	ENSG00000092108	14	31081318	31215018	287	17	13581	1.5845	0.056538	1
GTF3C2	ENSG00000115207	2	27538716	27589868	36	6	13581	1.5845	0.05654	1
FPGT	ENSG00000254685	1	74653896	74709770	113	7	13581	1.5843	0.056563	1
FAM188B2	ENSG00000214237	3	150578832	150622089	58	11	13581	1.5842	0.056576	1
ADAMTS13	ENSG00000160323	9	136269478	136334508	155	11	13581	1.5841	0.056582	1
ZBTB41	ENSG00000177888	1	197112810	197179672	96	11	13581	1.5838	0.05662	1
KCNJ14	ENSG00000182324	19	48948766	48979367	43	4	13581	1.5837	0.056628	1
RP11-77K12.1	ENSG00000261717	16	75436582	75508604	263	10	13581	1.5836	0.056646	1
SGCG	ENSG00000102683	13	23745091	23909304	1001	68	13581	1.5833	0.056675	1
LTB4R	ENSG00000213903	14	24770656	24797242	59	10	13581	1.583	0.056712	1
WFDC2	ENSG00000101443	20	44088346	44120172	103	15	13581	1.5828	0.056729	1
FAM168A	ENSG00000054965	11	73101532	73319234	255	11	13581	1.5822	0.056804	1
OXSR1	ENSG00000172939	3	38196580	38306979	107	11	13581	1.582	0.05682	1
EPSTI1	ENSG00000133106	13	43450524	43576407	362	42	13581	1.5814	0.056889	1
UBE2N	ENSG00000177889	12	93789449	93846038	65	14	13581	1.581	0.056941	1
GPT	ENSG00000167701	8	145718356	145742557	18	2	13581	1.5809	0.056953	1
UGT3A1	ENSG00000145626	5	35941112	36011130	155	20	13581	1.5807	0.056975	1
IFI30	ENSG00000216490	19	18273972	18298927	53	8	13581	1.5798	0.057076	1
SPP2	ENSG00000072080	2	234949323	234995778	210	22	13581	1.5797	0.057088	1
SERPINA12	ENSG00000165953	14	94943611	94994181	192	35	13581	1.579	0.057163	1
NR1D2	ENSG00000174738	3	23976751	24032109	158	14	13581	1.5778	0.057307	1
ISLR2	ENSG00000167178	15	74382652	74440881	8	3	13581	1.5775	0.057337	1
MALSU1	ENSG00000156928	7	23328358	23361348	64	7	13581	1.5764	0.057465	1
ZNF319	ENSG00000166188	16	58018572	58044357	63	9	13581	1.5763	0.057478	1
TMC7	ENSG00000170537	16	18985256	19085264	261	15	13581	1.576	0.057514	1
KCNK10	ENSG00000100433	14	88639113	88803251	563	51	13581	1.576	0.057516	1
CRTC3	ENSG00000140577	15	91063157	91198577	353	18	13581	1.5758	0.057542	1
DLEU1	ENSG00000176124	13	50646307	51307372	1585	94	13581	1.5756	0.057556	1
UST	ENSG00000111962	6	149058464	149408126	904	91	13581	1.5755	0.05757	1
ACAA2	ENSG00000167315	18	47299869	47350330	111	14	13581	1.5754	0.057588	1
NAA16	ENSG00000172766	13	41875341	41961166	162	8	13581	1.5748	0.057647	1
S1PR4	ENSG00000125910	19	3162344	3190329	33	6	13581	1.5744	0.057695	1
VPS29	ENSG00000111237	12	110918902	110949922	40	8	13581	1.5741	0.057732	1
CHST6	ENSG00000183196	16	75500949	75539282	76	13	13581	1.5735	0.057801	1
KHDRBS1	ENSG00000121774	1	32469430	32536451	15	7	13581	1.5731	0.057847	1
MYL10	ENSG00000106436	7	101246605	101282576	126	20	13581	1.5725	0.057923	1
MICAL1	ENSG00000135596	6	109755265	109797171	74	11	13581	1.5712	0.058072	1
FAM216A	ENSG00000204856	12	110896169	110938190	66	8	13581	1.5711	0.058085	1
EVI5	ENSG00000067208	1	92964253	93267961	537	9	13581	1.5699	0.058219	1
ZNF710	ENSG00000140548	15	90534624	90635438	138	17	13581	1.5698	0.058235	1
OR5K4	ENSG00000196098	3	98062698	98083663	40	8	13581	1.5697	0.058243	1
GP1BA	ENSG00000185245	17	4825592	4848325	48	9	13581	1.5695	0.058265	1
ZNF611	ENSG00000213020	19	53196066	53248326	132	10	13581	1.5694	0.058282	1
CLK4	ENSG00000113240	5	178019665	178067616	82	9	13581	1.5691	0.058309	1
PIGK	ENSG00000142892	1	77544675	77695115	355	18	13581	1.5684	0.05839	1
USP38	ENSG00000170185	4	144096070	144154983	105	7	13581	1.568	0.05844	1
ZNF768	ENSG00000169957	16	30525325	30548142	10	3	13581	1.5677	0.058472	1
COMP	ENSG00000105664	19	18883583	18912123	20	4	13581	1.5675	0.058499	1
RAB1B	ENSG00000174903	11	66026004	66054963	34	6	13581	1.567	0.058562	1
C5orf54	ENSG00000221886	5	159810155	159837104	57	9	13581	1.5667	0.058588	1
DDX59	ENSG00000118197	1	200583024	200649097	211	20	13581	1.5665	0.058612	1
NAA38	ENSG00000128534	7	117814086	117842878	120	7	13581	1.5665	0.058618	1
TACSTD2	ENSG00000184292	1	59031099	59053166	112	10	13581	1.5654	0.058746	1
RP11-934B9.3	ENSG00000258973	14	24791516	24816588	101	13	13581	1.5652	0.058772	1
CCDC53	ENSG00000120860	12	102396705	102465927	130	17	13581	1.5649	0.058804	1
RECQL4	ENSG00000160957	8	145726667	145753229	23	2	13581	1.5648	0.058813	1
C14orf178	ENSG00000197734	14	78217173	78246085	99	14	13581	1.5647	0.058829	1
PURA	ENSG00000185129	5	139477362	139506321	10	2	13581	1.5643	0.058869	1
SMDT1	ENSG00000183172	22	42465695	42490288	51	5	13581	1.5643	0.05887	1
RNF44	ENSG00000146083	5	175943698	175975026	54	7	13581	1.5636	0.05895	1
LAMB2	ENSG00000172037	3	49148547	49180551	17	5	13581	1.5634	0.058983	1
CTC-429P9.4	ENSG00000268790	19	16678453	16780926	182	23	13581	1.5633	0.058995	1
CDCA4	ENSG00000170779	14	105465910	105497485	114	7	13581	1.5631	0.059018	1
SPDYE3	ENSG00000214300	7	99895325	99929819	20	2	13581	1.563	0.059024	1
C2orf16	ENSG00000221843	2	27789389	27815588	35	6	13581	1.5629	0.059033	1
PDS5A	ENSG00000121892	4	39814483	39989576	454	30	13581	1.5625	0.059081	1
RNF150	ENSG00000170153	4	141770961	142144031	1029	71	13581	1.5622	0.059122	1
HPDL	ENSG00000186603	1	45782545	45804347	20	8	13581	1.561	0.059264	1
TMEM241	ENSG00000134490	18	20767108	21027925	451	41	13581	1.56	0.059376	1
BCDIN3D	ENSG00000186666	12	50221573	50246912	55	9	13581	1.5592	0.059475	1
ACAA1	ENSG00000060971	3	38134620	38188733	76	15	13581	1.5589	0.059515	1
COL4A4	ENSG00000081052	2	227857427	228038829	447	33	13581	1.5578	0.05964	1
NQO1	ENSG00000181019	16	69730899	69770854	72	11	13581	1.5575	0.059672	1
DNAJA2	ENSG00000069345	16	46979299	47017699	24	2	13581	1.5566	0.059782	1
IGHMBP2	ENSG00000132740	11	68661310	68718070	153	11	13581	1.5566	0.059784	1
TUBA1A	ENSG00000167552	12	49568579	49593107	37	4	13581	1.5565	0.05979	1
GYLTL1B	ENSG00000165905	11	45933172	45960647	38	7	13581	1.5564	0.059805	1
PDCD5	ENSG00000105185	19	33061974	33088358	58	8	13581	1.5562	0.059825	1
RABGGTA	ENSG00000100949	14	24724744	24750945	46	10	13581	1.5556	0.059904	1
NOD2	ENSG00000167207	16	50717514	50776988	89	10	13581	1.5539	0.060098	1
AMH	ENSG00000104899	19	2239308	2262072	10	2	13581	1.5537	0.060122	1
SLCO5A1	ENSG00000137571	8	70569282	70757299	443	42	13581	1.5506	0.060504	1
PPA2	ENSG00000138777	4	106280234	106405238	447	22	13581	1.5504	0.060519	1
GLS2	ENSG00000135423	12	56854736	56892198	52	7	13581	1.5503	0.060533	1
KIAA0753	ENSG00000198920	17	6471468	6554247	239	16	13581	1.5502	0.06055	1
PSMB3	ENSG00000108294	17	36898989	36930484	69	15	13581	1.5501	0.060554	1
FOXH1	ENSG00000160973	8	145688795	145711718	14	2	13581	1.5497	0.060607	1
LUC7L	ENSG00000007392	16	228968	289462	71	8	13581	1.5496	0.060614	1
ZNF341	ENSG00000131061	20	32309463	32390075	93	12	13581	1.5492	0.06067	1
PRKAG1	ENSG00000181929	12	49386057	49422980	26	4	13581	1.5491	0.060683	1
SMR3B	ENSG00000171201	4	71225810	71265961	195	21	13581	1.5488	0.060711	1
SLC17A1	ENSG00000124568	6	25773125	25842287	202	19	13581	1.5487	0.060725	1
EFCAB11	ENSG00000140025	14	90251013	90431121	479	38	13581	1.5485	0.060746	1
WWP2	ENSG00000198373	16	69786209	69985644	413	23	13581	1.5485	0.060746	1
CHRNG	ENSG00000196811	2	233394437	233421113	63	10	13581	1.5484	0.060766	1
UCK2	ENSG00000143179	1	165786768	165890855	146	18	13581	1.5479	0.060817	1
SNX20	ENSG00000167208	16	50690211	50725264	34	4	13581	1.5478	0.060841	1
DDIT3	ENSG00000175197	12	57900371	57924300	20	2	13581	1.5477	0.060847	1
FAM109B	ENSG00000177096	22	42460255	42485445	49	5	13581	1.5475	0.060867	1
ZNF154	ENSG00000179909	19	58198735	58230579	65	11	13581	1.547	0.060935	1
SMYD1	ENSG00000115593	2	88357299	88422906	192	25	13581	1.5469	0.060941	1
ST6GALNAC3	ENSG00000184005	1	76530404	77110286	1597	121	13581	1.5464	0.060999	1
SEC22A	ENSG00000121542	3	122910774	123002977	277	6	13581	1.5464	0.060999	1
SPHAR	ENSG00000213029	1	229430129	229451248	32	4	13581	1.546	0.061056	1
NADK2	ENSG00000152620	5	36182694	36252381	126	11	13581	1.5457	0.061093	1
PPP3R1	ENSG00000221823	2	68395989	68493369	156	9	13581	1.5451	0.061163	1
PLA2G4A	ENSG00000116711	1	186788085	186968113	462	32	13581	1.5448	0.061203	1
GJA8	ENSG00000121634	1	147364946	147391393	48	7	13581	1.5447	0.061207	1
PSG9	ENSG00000183668	19	43705943	43783682	185	16	13581	1.5439	0.061305	1
C8orf88	ENSG00000253250	8	91960865	92007485	57	6	13581	1.5438	0.061321	1
IL17A	ENSG00000112115	6	52041185	52065436	110	10	13581	1.5437	0.061329	1
AC090427.1	ENSG00000268550	19	14824747	14845121	67	12	13581	1.5436	0.061345	1
TBPL2	ENSG00000182521	14	55870259	55933444	254	13	13581	1.5435	0.061354	1
TRAF3IP2	ENSG00000056972	6	111867657	111937481	178	23	13581	1.5427	0.061455	1
PTGFR	ENSG00000122420	1	78759568	79015434	627	44	13581	1.5426	0.061461	1
ICAM2	ENSG00000108622	17	62069954	62107994	21	2	13581	1.5422	0.061516	1
SLU7	ENSG00000164609	5	159818648	159858718	79	12	13581	1.5418	0.061564	1
SEPHS1	ENSG00000086475	10	13349424	13400297	157	15	13581	1.5416	0.061587	1
CNTN3	ENSG00000113805	3	74301719	74580291	595	54	13581	1.5415	0.061598	1
DCTN2	ENSG00000175203	12	57913885	57951114	42	5	13581	1.5412	0.06163	1
FMO6P	ENSG00000117507	1	171096879	171140707	165	18	13581	1.5412	0.061636	1
TAF11	ENSG00000064995	6	34835555	34865866	70	10	13581	1.5404	0.061734	1
SFTPB	ENSG00000168878	2	85874437	85905864	40	11	13581	1.5402	0.061755	1
RNF187	ENSG00000168159	1	228664762	228693467	52	9	13581	1.54	0.061783	1
NEIL2	ENSG00000154328	8	11617148	11654855	224	28	13581	1.5399	0.061788	1
PTCH2	ENSG00000117425	1	45275516	45318735	72	6	13581	1.5396	0.061833	1
RPUSD3	ENSG00000156990	3	9869533	9896286	61	10	13581	1.5395	0.061847	1
LRCH3	ENSG00000186001	3	197508097	197625307	190	19	13581	1.5392	0.061874	1
SMNDC1	ENSG00000119953	10	112040488	112074709	80	13	13581	1.5392	0.061875	1
CTF1	ENSG00000150281	16	30897928	30924881	20	4	13581	1.5392	0.061878	1
CCL2	ENSG00000108691	17	32572304	32594222	49	7	13581	1.5382	0.061998	1
C19orf43	ENSG00000123144	19	12831454	12855589	1	1	13581	1.5382	0.062	1
ASNA1	ENSG00000198356	19	12837953	12869137	1	1	13581	1.5382	0.062	1
SEPN1	ENSG00000162430	1	26116667	26154713	79	5	13581	1.5379	0.062034	1
TGM1	ENSG00000092295	14	24708320	24743638	56	13	13581	1.5374	0.062101	1
MAG	ENSG00000105695	19	35773028	35814707	72	15	13581	1.5371	0.062132	1
MRPL42	ENSG00000198015	12	93851264	93907545	162	14	13581	1.537	0.062144	1
TVP23A	ENSG00000166676	16	10844776	10922651	49	8	13581	1.5365	0.062209	1
ARHGEF3	ENSG00000163947	3	56751446	57123357	1039	79	13581	1.5364	0.062222	1
CRY2	ENSG00000121671	11	45858669	45914798	104	14	13581	1.5357	0.062312	1
DNAJC5	ENSG00000101152	20	62516518	62577384	150	14	13581	1.5352	0.062362	1
NCAPH2	ENSG00000025770	22	50936645	50971901	24	4	13581	1.5352	0.062366	1
AC119673.1	ENSG00000268313	1	205672497	205694153	44	12	13581	1.5341	0.062497	1
AMBRA1	ENSG00000110497	11	46407964	46625675	97	4	13581	1.5341	0.062504	1
AL161784.1	ENSG00000267987	9	124093625	124120410	56	12	13581	1.534	0.06251	1
ARL5B	ENSG00000165997	10	18938334	18980568	128	17	13581	1.5336	0.062563	1
TSSC4	ENSG00000184281	11	2411718	2435106	2	1	13581	1.5334	0.062587	1
NUP37	ENSG00000075188	12	102457967	102523902	126	16	13581	1.5333	0.062595	1
PDLIM2	ENSG00000120913	8	22425792	22465538	45	4	13581	1.5331	0.06262	1
CDH3	ENSG00000062038	16	68660092	68766519	279	17	13581	1.5327	0.062676	1
PIGF	ENSG00000151665	2	46798076	46854258	127	17	13581	1.5316	0.062805	1
NIPSNAP1	ENSG00000184117	22	29940797	29987326	124	11	13581	1.5314	0.062834	1
CCRL2	ENSG00000121797	3	46438654	46464488	109	9	13581	1.5312	0.062865	1
EBF4	ENSG00000088881	20	2663524	2750753	142	18	13581	1.5294	0.063088	1
IL4R	ENSG00000077238	16	27314989	27386099	183	20	13581	1.5291	0.063118	1
KIF18A	ENSG00000121621	11	28032167	28139855	128	11	13581	1.529	0.063134	1
ARFGAP1	ENSG00000101199	20	61894137	61931142	9	3	13581	1.5289	0.06315	1
CRIPAK	ENSG00000179979	4	1375340	1399780	40	5	13581	1.5275	0.063323	1
ACAP1	ENSG00000072818	17	7229848	7264797	13	3	13581	1.5274	0.063333	1
HDAC4	ENSG00000068024	2	239959864	240333348	1008	72	13581	1.5263	0.063463	1
ZNF629	ENSG00000102870	16	30779778	30808523	16	3	13581	1.5262	0.063485	1
SPATA5	ENSG00000145375	4	123834229	124250605	1262	23	13581	1.5259	0.063511	1
PRIM2	ENSG00000146143	6	57169603	57523375	123	10	13581	1.5259	0.063518	1
CLN3	ENSG00000261832	16	28467974	28513333	24	1	13581	1.5255	0.063565	1
CDH2	ENSG00000170558	18	25520930	25767410	462	38	13581	1.5252	0.06361	1
MEP1B	ENSG00000141434	18	29755032	29810367	123	15	13581	1.5248	0.063652	1
GRM2	ENSG00000164082	3	51731086	51762629	17	4	13581	1.5243	0.063713	1
NME4	ENSG00000103202	16	436725	470367	17	2	13581	1.5236	0.063799	1
DECR2	ENSG00000242612	16	441826	472487	17	2	13581	1.5236	0.063799	1
RIMS3	ENSG00000117016	1	41076351	41141329	146	21	13581	1.5223	0.063964	1
OR4C13	ENSG00000258817	11	49963943	49984971	73	9	13581	1.5218	0.064027	1
MAP2K4	ENSG00000065559	17	11914141	12057147	193	18	13581	1.5209	0.064142	1
MICALCL	ENSG00000133808	11	12287627	12390691	412	34	13581	1.5208	0.06416	1
PTCH1	ENSG00000185920	9	98195262	98289339	142	9	13581	1.5208	0.064161	1
CFHR3	ENSG00000116785	1	196733925	196773203	156	2	13581	1.5204	0.064207	1
EPHX2	ENSG00000120915	8	27338296	27413081	185	14	13581	1.5192	0.064354	1
TMEM176B	ENSG00000106565	7	150478373	150508448	105	20	13581	1.5191	0.064372	1
GPR179	ENSG00000188888	17	36471413	36509730	40	6	13581	1.5183	0.064473	1
KIF14	ENSG00000118193	1	200510628	200599862	311	21	13581	1.5177	0.064549	1
RIMKLA	ENSG00000177181	1	42836466	42898249	172	12	13581	1.5176	0.064555	1
GIMAP5	ENSG00000196329	7	150409341	150457121	128	12	13581	1.5169	0.064643	1
P2RX5	ENSG00000083454	17	3565493	3609698	90	12	13581	1.5161	0.064752	1
COA3	ENSG00000183978	17	40937165	40960722	1	1	13581	1.5159	0.06477	1
GMIP	ENSG00000089639	19	19730285	19764476	47	10	13581	1.5154	0.064836	1
MXI1	ENSG00000119950	10	111957363	112057123	255	17	13581	1.5151	0.064877	1
SLC25A11	ENSG00000108528	17	4830425	4853546	44	9	13581	1.513	0.065138	1
ANKRD7	ENSG00000106013	7	117844727	117892785	165	12	13581	1.5123	0.065234	1
CLN3	ENSG00000188603	16	28467983	28516896	27	2	13581	1.5107	0.065435	1
IL4I1	ENSG00000104951	19	50382911	50442796	106	15	13581	1.5105	0.065459	1
MRS2	ENSG00000124532	6	24393153	24435810	233	17	13581	1.5102	0.065498	1
NOVA1	ENSG00000139910	14	26902299	27076960	231	10	13581	1.5098	0.065544	1
TAX1BP3	ENSG00000213977	17	3556196	3581976	88	11	13581	1.5097	0.065556	1
CCDC141	ENSG00000163492	2	179684484	179924813	670	52	13581	1.5096	0.065577	1
NXPH2	ENSG00000144227	2	139418342	139547918	307	27	13581	1.5092	0.065625	1
FBN1	ENSG00000166147	15	48690503	48948046	406	13	13581	1.5091	0.065642	1
EEFSEC	ENSG00000132394	3	127862297	128137485	472	17	13581	1.5087	0.065693	1
KDELC2	ENSG00000178202	11	108332832	108379159	63	9	13581	1.5078	0.065805	1
SEC16A	ENSG00000148396	9	139324549	139382141	98	7	13581	1.5077	0.065817	1
MTO1	ENSG00000135297	6	74161301	74228959	144	14	13581	1.5075	0.065842	1
TSHZ1	ENSG00000179981	18	72912710	73011905	247	33	13581	1.5068	0.065932	1
ANKRD10	ENSG00000088448	13	111520887	111577416	156	14	13581	1.5065	0.065967	1
HVCN1	ENSG00000122986	12	111055646	111152755	105	8	13581	1.5065	0.065975	1
SHANK3	ENSG00000251322	22	51102843	51181726	58	12	13581	1.5053	0.066117	1
BUD13	ENSG00000137656	11	116608886	116653704	141	21	13581	1.5051	0.06615	1
SAP18	ENSG00000150459	13	21704653	21733221	79	10	13581	1.5051	0.066155	1
KRTAP9-7	ENSG00000180386	17	39421911	39442949	19	1	13581	1.5043	0.066248	1
FRMD4A	ENSG00000151474	10	13675706	14514141	3102	228	13581	1.5041	0.066274	1
CHRND	ENSG00000135902	2	233380703	233411377	73	11	13581	1.5032	0.06639	1
INPP5E	ENSG00000148384	9	139313071	139344274	80	8	13581	1.5032	0.066396	1
UBXN1	ENSG00000162191	11	62433970	62456567	24	3	13581	1.5029	0.066427	1
KCTD6	ENSG00000168301	3	58467841	58498087	44	10	13581	1.5021	0.066534	1
EIF2B2	ENSG00000119718	14	75459614	75486292	32	2	13581	1.5019	0.066558	1
NR2F6	ENSG00000160113	19	17332692	17366749	99	14	13581	1.5017	0.066581	1
WNT5B	ENSG00000111186	12	1629057	1766409	154	33	13581	1.5017	0.066586	1
DDX43	ENSG00000080007	6	74094471	74137292	60	10	13581	1.501	0.066681	1
MAP10	ENSG00000212916	1	232930643	232956092	49	8	13581	1.5007	0.066716	1
CEACAM21	ENSG00000007129	19	42045886	42103197	109	12	13581	1.5006	0.066724	1
B3GNT1	ENSG00000174684	11	66102843	66125163	31	4	13581	1.5003	0.066767	1
HMGB1	ENSG00000189403	13	31022884	31201734	236	41	13581	1.4997	0.06684	1
MYCT1	ENSG00000120279	6	153009030	153055702	169	13	13581	1.4997	0.066847	1
SHE	ENSG00000169291	1	154432248	154484589	79	8	13581	1.4995	0.066876	1
SDR16C5	ENSG00000170786	8	57202569	57243335	93	10	13581	1.4992	0.066917	1
RP11-211G3.3	ENSG00000228804	3	187410101	187461637	149	14	13581	1.4984	0.067014	1
ITPKC	ENSG00000086544	19	41213008	41256765	105	13	13581	1.4983	0.067033	1
[truncated: 16,441 more rows]

## Sheet: Supp Table 3 - Gene set enrich
Supplemental Table 3. Gene-set enrichment analysis of the GWAS of HIV-1 acquisition for non-neuronal cell types (Tabula Muris).
VARIABLE	NGENES	BETA	BETA_STD	SE	P	FDR
Thymus T cell	13838	0.11331	0.04198	0.036112	0.0008537	0.0640275
Thymus stromal cell	13838	0.10914	0.037249	0.047314	0.010543	0.395363
Spleen B cell	13838	0.1239	0.026267	0.066662	0.031549	0.498315
Heart smooth muscle cell	13838	0.067666	0.024344	0.036442	0.031681	0.498315
Lung B cell	13838	0.12161	0.026502	0.066252	0.033221	0.498315
Spleen T cell	13838	0.10309	0.022593	0.068194	0.06532	0.6249
Muscle B cell	13838	0.11587	0.021556	0.079529	0.072579	0.6249
Marrow B cell	13838	0.042734	0.019429	0.029978	0.077021	0.6249
Marrow hematopoietic stem ce	13838	0.040012	0.020848	0.030272	0.093138	0.6249
Lung natural killer cell	13838	0.088181	0.019116	0.070265	0.10476	0.6249
Lung ciliated cell	13838	0.026439	0.01384	0.02234	0.11832	0.6249
Mammary T cell	13838	0.075284	0.018135	0.064367	0.12109	0.6249
Mammary B cell	13838	0.079029	0.018609	0.068348	0.1238	0.6249
Lung T cell	13838	0.070871	0.017776	0.063349	0.13164	0.6249
Marrow Fraction A pre	13838	0.044709	0.01451	0.042501	0.14642	0.6249
Kidney fenestrated cell	13838	0.051478	0.015833	0.050404	0.15356	0.6249
Kidney endothelial cell	13838	0.033234	0.014217	0.03372	0.16217	0.6249
Spleen dendritic cell	13838	0.046625	0.015926	0.047542	0.16338	0.6249
Spleen macrophage	13838	0.066349	0.017359	0.068041	0.16476	0.6249
Trachea ciliated epithelial	13838	0.033139	0.011542	0.03425	0.16664	0.6249
Kidney leukocyte	13838	0.071212	0.017268	0.082041	0.1927	0.67264
Lung monocyte	13838	0.031822	0.013552	0.037423	0.19758	0.67264
Lung endothelial cell	13838	0.040028	0.011196	0.050895	0.2158	0.67264
Heart endocardial cell	13838	0.025363	0.010768	0.034147	0.22882	0.67264
Marrow monocyte	13838	0.028394	0.011348	0.040632	0.24235	0.67264
Heart endothelial cell	13838	0.027405	0.0083536	0.044664	0.26975	0.67264
Liver hepatocyte	13838	0.016102	0.0055584	0.026643	0.27281	0.67264
Lung macrophage	13838	0.026372	0.0097555	0.047647	0.28997	0.67264
Lung unknown	13838	0.029113	0.0087589	0.060694	0.31573	0.67264
Kidney kidney collecting duc	13838	0.013705	0.0058267	0.028806	0.31712	0.67264
Mammary stromal cell	13838	0.019406	0.0070549	0.04135	0.31943	0.67264
Kidney smooth muscle cell	13838	0.01622	0.0062627	0.035807	0.32528	0.67264
Trachea neuroendocrine cell	13838	0.048453	0.0088155	0.1098	0.3295	0.67264
Muscle endothelial cell	13838	0.026826	0.0057835	0.061286	0.3308	0.67264
Marrow T cell	13838	0.023113	0.0065828	0.053327	0.33236	0.67264
Muscle T cell	13838	0.032243	0.0070504	0.074459	0.3325	0.67264
Lung type II pneumocyte	13838	0.015029	0.0055075	0.038636	0.34865	0.67264
Marrow macrophage	13838	0.015671	0.0056305	0.041175	0.35176	0.67264
Muscle mesenchymal stem cell	13838	0.014567	0.0051392	0.03851	0.35261	0.67264
Lung Clara cell	13838	0.0088224	0.0050423	0.025005	0.36211	0.67264
Bladder leukocyte	13838	0.013575	0.0053156	0.04017	0.36771	0.67264
Muscle unknown	13838	0.016845	0.0037229	0.070321	0.40534	0.707278
Kidney fibroblast	13838	0.0063987	0.0031474	0.03445	0.42633	0.707278
Heart erythrocyte	13838	0.0068502	0.0027503	0.038872	0.43006	0.707278
Bladder endothelial cell	13838	0.0075481	0.0029325	0.04754	0.43692	0.707278
Trachea endothelial cell	13838	0.0075355	0.0015983	0.07084	0.45764	0.707278
Lung mast cell	13838	0.003943	0.00085379	0.054073	0.47094	0.707278
Muscle chondroblast	13838	0.0014844	0.0005693	0.034159	0.48267	0.707278
Trachea leukocyte	13838	0.0018059	0.00047078	0.067506	0.48933	0.707278
Heart cardiac muscle cell	13838	0.0010934	0.00030998	0.041129	0.4894	0.707278
Kidney macrophage	13838	0.0012885	0.00041723	0.05176	0.49007	0.707278
Liver endothelial cell	13838	0.00068473	0.00017419	0.045754	0.49403	0.707278
Muscle skeletal muscle satel	13838	2.35e-05	6.66e-06	0.050163	0.49981	0.707278
Bladder mesenchymal cell	13838	-0.0012852	-0.00055037	0.033531	0.51529	0.710277
Mammary macrophage	13838	-0.0027547	-0.0010962	0.052634	0.52087	0.710277
Heart fibroblast	13838	-0.0058753	-0.0021767	0.038255	0.56103	0.751379
Mammary endothelial cell	13838	-0.0097731	-0.0040572	0.034017	0.61306	0.806658
Lung dendritic cell	13838	-0.018476	-0.0059581	0.047498	0.65135	0.8373
Lung leukocyte	13838	-0.027243	-0.0052642	0.063398	0.66629	0.8373
Lung stromal cell	13838	-0.023142	-0.0056666	0.052657	0.66984	0.8373
Muscle macrophage	13838	-0.034701	-0.011173	0.060628	0.71645	0.880881
Kidney kidney tubule cell	13838	-0.023592	-0.0076806	0.033931	0.75656	0.915194
Lung mesothelial cell	13838	-0.024842	-0.010936	0.030601	0.79154	0.94231
Tongue unknown	13838	-0.035202	-0.015446	0.034382	0.84704	0.949672
Marrow granulocyte	13838	-0.050937	-0.013181	0.046893	0.8613	0.949672
Tongue basal cell epiderm	13838	-0.034317	-0.018178	0.028791	0.88334	0.949672
Trachea epithelial cell	13838	-0.060235	-0.020628	0.050364	0.88414	0.949672
Trachea stromal cell	13838	-0.070707	-0.017113	0.058395	0.88701	0.949672
Bladder basal cell urothe	13838	-0.030688	-0.019009	0.023693	0.90236	0.949672
Mammary basal cell	13838	-0.040324	-0.019816	0.029223	0.91618	0.949672
Trachea basal cell epithe	13838	-0.070371	-0.024752	0.049857	0.92093	0.949672
Tongue keratinocyte	13838	-0.030928	-0.020374	0.020546	0.93386	0.949672
Bladder bladder cell	13838	-0.03575	-0.021803	0.023628	0.93485	0.949672
Mammary luminal cell lact	13838	-0.050336	-0.027219	0.032894	0.93701	0.949672
Marrow erythrocyte	13838	-0.11015	-0.017309	0.062431	0.96115	0.96115

## Sheet: Supp Table 4 - Gene set enrich2
Supplemental Table 4. Gene-set enrichment analysis of the GWAS of HIV-1 acquisition for neuronal cell types (Dropviz v2).
Category	FULL_NAME	NGENES	BETA	BETA_STD	SE	VARIABLE	P	FDR
STR Neuron Type 3	STR.Neuron_Gad1Gad2_Adora2a-Nnat.11_2	14733	0.025284	0.070333	0.006892	STR.Neuron_Gad1Gad2_Adora2a-...3	0.00012246	0.0518632
GP Neuron Type 25	GP.Neuron_Gad1Gad2_Tac1.2_1	14733	0.020532	0.058645	0.0058954	GP.Neuron_Gad1Gad2_Tac1.2_1	0.00024907	0.0518632
STR Neuron Type 9	STR.Neuron_Gad1Gad2_Drd1-Lypd1.10_2	14733	0.023297	0.064988	0.0067416	STR.Neuron_Gad1Gad2_Drd1-Lyp...	0.00027538	0.0518632
STR Neuron Type 2	STR.Neuron_Gad1Gad2_Adora2a-Nefm.11_1	14733	0.021943	0.061031	0.0067108	STR.Neuron_Gad1Gad2_Adora2a-...2	0.00053958	0.066377
HC Neuron Type 59	HC.Neuron_Slc17a7_Nxph3-Hpcal-Krt12.3_7	14733	0.024465	0.068352	0.0075764	HC.Neuron_Slc17a7_Nxph3-Hpca...2	0.00062265	0.066377
STR Neuron Type 14	STR.Neuron_Gad1Gad2_Drd1-Pde1a.10_3	14733	0.021957	0.061573	0.0069138	STR.Neuron_Gad1Gad2_Drd1-Pde...	0.00074898	0.066377
STR Neuron Type 8	STR.Neuron_Gad1Gad2_Drd1-Fos.10_1	14733	0.020738	0.058195	0.0065867	STR.Neuron_Gad1Gad2_Drd1-Fos...	0.00082237	0.066377
STR Neuron Type 10	STR.Neuron_Gad1Gad2_Drd1-Nefm.10_4	14733	0.020904	0.058256	0.0067836	STR.Neuron_Gad1Gad2_Drd1-Nef...	0.001032	0.072885
HC Neuron Type 58	HC.Neuron_Slc17a7_Nxph3-Hpcal-Igfbp4.3_6	14733	0.023692	0.066056	0.0078617	HC.Neuron_Slc17a7_Nxph3-Hpca...1	0.0012937	0.0812156
HC Neuron Type 51	HC.Neuron_Slc17a7_Fibcd1-Nptx2.5_3	14733	0.021981	0.061193	0.0073949	HC.Neuron_Slc17a7_Fibcd1-Npt...	0.0014801	0.0831577
STR Neuron Type 1	STR.Neuron_Gad1Gad2_Adora2a-Fos.11_3	14733	0.018965	0.053324	0.0064401	STR.Neuron_Gad1Gad2_Adora2a-...1	0.001619	0.0831577
STR Neuron Type 15	STR.Neuron_Gad1Gad2_Drd1-Tpbg.13_1	14733	0.01869	0.052688	0.0068155	STR.Neuron_Gad1Gad2_Drd1-Tpb...	0.0030556	0.135248
HC Neuron Type 56	HC.Neuron_Slc17a7_Nxph3-Hpcal1-Fos.3_5	14733	0.012523	0.038245	0.0045766	HC.Neuron_Slc17a7_Nxph3-Hpca...3	0.0031119	0.135248
HC Neuron Type 1	HC.Gad1Gad2_Cplx3_Rxfp1.1_11	14733	0.018312	0.052252	0.006973	HC.Gad1Gad2_Cplx3_Rxfp1.1_11	0.0043237	0.174492
STR Neuron Type 7	STR.Neuron_Gad1Gad2_Drd1-Cxcl14.10_5	14733	0.015787	0.044478	0.0062211	STR.Neuron_Gad1Gad2_Drd1-Cxc...	0.0055852	0.210376
GP Neuron Type 10	GP.Neuron_Gad1Gad2_Drd1-Pdyn.3_2	14733	0.016483	0.045516	0.0067067	GP.Neuron_Gad1Gad2_Drd1-Pdyn...	0.0069991	0.247156
PC Neuron Type 49	PC.Neuron_Slc17a7_Syt6-Tshz2-Nrep.1_3	14733	0.018445	0.051454	0.0076675	PC.Neuron_Slc17a7_Syt6-Tshz2...	0.0080809	0.26439
HC Neuron Type 44	HC.Neuron_Slc17a7_Fezf2-Efna5.5_14	14733	0.017648	0.048813	0.0074418	HC.Neuron_Slc17a7_Fezf2-Efna...	0.008865	0.26439
GP Neuron Type 4	GP.Neuron_Gad1Gad2_Adora2a-Pde1c.3_6	14733	0.01627	0.044721	0.0068635	GP.Neuron_Gad1Gad2_Adora2a-P...	0.008891	0.26439
HC Neuron Type 43	HC.Neuron_Slc17a7_Dcn-Pou3f1.5_6	14733	0.01807	0.050049	0.0077315	HC.Neuron_Slc17a7_Dcn-Pou3f1...	0.0097233	0.272169
GP Neuron Type 9	GP.Neuron_Gad1Gad2_Drd1-Pde1c.3_5	14733	0.015806	0.043618	0.0068061	GP.Neuron_Gad1Gad2_Drd1-Pde1...	0.010116	0.272169
FC Neuron Type 45	FC.Neuron_Slc17a7_Syt6-Sema3c.3_9	14733	0.017491	0.048366	0.0077321	FC.Neuron_Slc17a7_Syt6-Sema3...	0.011855	0.304458
STR Neuron Type 12	STR.Neuron_Gad1Gad2_Drd1-Otof-Lmo2.13_3	14733	0.013738	0.039113	0.0061203	STR.Neuron_Gad1Gad2_Drd1-Oto...1	0.012405	0.304732
HC Neuron Type 70	HC.Neuron_Slc17a7-Slc17a6_Nxph3-Cbln2-Kcnh8.3_3	14733	0.015821	0.04426	0.0072075	HC.Neuron_Slc17a7-Slc17a6_Nx...2	0.014088	0.320988
HC Neuron Type 11	HC.Gad1Gad2_Htr3a_Phlda1.1_18	14733	0.014206	0.04076	0.0064811	HC.Gad1Gad2_Htr3a_Phlda1.1_18	0.014203	0.320988
GP Neuron Type 3	GP.Neuron_Gad1Gad2_Adora2a.3_3	14733	0.014849	0.040337	0.0068295	GP.Neuron_Gad1Gad2_Adora2a.3...	0.014853	0.322767
STR Neuron Type 4	STR.Neuron_Gad1Gad2_Adora2a-Otof.13_4	14733	0.013395	0.037955	0.0062596	STR.Neuron_Gad1Gad2_Adora2a-...4	0.016191	0.327882
HC Neuron Type 17	HC.Gad1Gad2Slc17a8_Htr3a_Ktcd12.1_24	14733	0.015393	0.043422	0.0071982	HC.Gad1Gad2Slc17a8_Htr3a_Ktc...	0.016249	0.327882
HC Neuron Type 52	HC.Neuron_Slc17a7_Fibcd1-Nrip3.5_2	14733	0.015012	0.042101	0.007101	HC.Neuron_Slc17a7_Fibcd1-Nri...	0.017267	0.336409
HC Neuron Type 49	HC.Neuron_Slc17a7_Fibcd1-Kitl.5_4	14733	0.014916	0.041583	0.0072526	HC.Neuron_Slc17a7_Fibcd1-Kit...	0.019873	0.355615
PC Neuron Type 40	PC.Neuron_Slc17a7_Bcl6-Tcerg1l.3_4	14733	0.016192	0.04486	0.0078755	PC.Neuron_Slc17a7_Bcl6-Tcerg...	0.019901	0.355615
STR Neuron Type 19	STR.Neuron_Gad1Gad2_Resp18.13_9	14733	0.013596	0.03854	0.0066287	STR.Neuron_Gad1Gad2_Resp18.1...	0.020141	0.355615
FC Neuron Type 43	FC.Neuron_Slc17a7_Syt6-Kit.3_12	14733	0.015734	0.043559	0.0078574	FC.Neuron_Slc17a7_Syt6-Kit.3...	0.022631	0.38747
HC Neuron Type 48	HC.Neuron_Slc17a7_FIbcd1-Inhba.5_7	14733	0.014155	0.039461	0.0073809	HC.Neuron_Slc17a7_FIbcd1-Inh...	0.027585	0.451851
HC Neuron Type 60	HC.Neuron_Slc17a7_Nxph3-Sema3c.3_10	14733	0.014252	0.040078	0.0075064	HC.Neuron_Slc17a7_Nxph3-Sema...	0.028814	0.451851
HC Neuron Type 24	HC.Neuron_Gad1Gad2_Sst_Pcdh11x.1_10	14733	0.01177	0.033991	0.0062013	HC.Neuron_Gad1Gad2_Sst_Pcdh1...	0.028861	0.451851
HC Neuron Type 50	HC.Neuron_Slc17a7_Fibcd1-Lypd1.5_1	14733	0.01429	0.039825	0.0076116	HC.Neuron_Slc17a7_Fibcd1-Lyp...	0.030243	0.451851
HC Neuron Type 46	HC.Neuron_Slc17a7_Fibcd1-Fos.5_8	14733	0.012846	0.036436	0.0068502	HC.Neuron_Slc17a7_Fibcd1-Fos...	0.03039	0.451851
HC Neuron Type 25	HC.Neuron_Gad1Gad2_Sst_Rbp4.1_8	14733	0.012368	0.035058	0.0066959	HC.Neuron_Gad1Gad2_Sst_Rbp4....	0.032383	0.464113
FC Neuron Type 44	FC.Neuron_Slc17a7_Syt6-Lypd1.3_7	14733	0.014268	0.039292	0.0077912	FC.Neuron_Slc17a7_Syt6-Lypd1...	0.033539	0.464113
GP Neuron Type 8	GP.Neuron_Gad1Gad2_Drd1-Nefm.3_1	14733	0.012949	0.035014	0.0070783	GP.Neuron_Gad1Gad2_Drd1-Nefm...	0.033679	0.464113
HC Neuron Type 21	HC.Neuron_Gad1Gad2_Pvalb_Tac1.1_6	14733	0.013211	0.036723	0.0073078	HC.Neuron_Gad1Gad2_Pvalb_Tac...	0.035329	0.470382
HC Neuron Type 4	HC.Gad1Gad2_Htr3a_Cpne5.1_20	14733	0.012364	0.035049	0.0068619	HC.Gad1Gad2_Htr3a_Cpne5.1_20	0.035799	0.470382
SN Mural Type 4	SN.Mural_Rgs5Acta2_Kcnj8.13_2	14733	0.0053688	0.016631	0.0030124	SN.Mural_Rgs5Acta2_Kcnj8.13_2	0.037368	0.479839
GP Neuron Type 32	GP.Neuron_Gad1Gad2-Th_Adora2a-Th.3_9	14733	0.012672	0.034593	0.0073162	GP.Neuron_Gad1Gad2-Th_Adora2...	0.041646	0.510042
HC Neuron Type 33	HC.Neuron_Slc17a6_Nnat.2_4	14733	0.011315	0.032497	0.0065578	HC.Neuron_Slc17a6_Nnat.2_4	0.042239	0.510042
HC Neuron Type 28	HC.Neuron_Slc17a6_Grp.2_7	14733	0.012709	0.035415	0.0074109	HC.Neuron_Slc17a6_Grp.2_7	0.043191	0.510042
STR Neuron Type 13	STR.Neuron_Gad1Gad2_Drd1-Otof-Sorcs1.13_2	14733	0.011172	0.031459	0.0065202	STR.Neuron_Gad1Gad2_Drd1-Oto...2	0.043331	0.510042
SN Neuron Type 26	SN.Neuron_Th_Cyp26b1.4_3	14733	0.010321	0.028951	0.0060724	SN.Neuron_Th_Cyp26b1.4_3	0.044605	0.514323
PC Neuron Type 52	PC.Neuron_Slc17a7-Slc17a6_Fezf2-Htr2c.7_2	14733	0.012577	0.035012	0.0074882	PC.Neuron_Slc17a7-Slc17a6_Fe...2	0.046539	0.521063
HC Neuron Type 31	HC.Neuron_Slc17a6_Nefm.2_6	14733	0.012754	0.035453	0.0076169	HC.Neuron_Slc17a6_Nefm.2_6	0.047034	0.521063
HC Neuron Type 32	HC.Neuron_Slc17a6_Nell1.2_5	14733	0.012534	0.034849	0.0076081	HC.Neuron_Slc17a6_Nell1.2_5	0.049749	0.533874
HC Neuron Type 45	HC.Neuron_Slc17a7_Fezf2-Rxfp1.5_15	14733	0.011303	0.031632	0.006914	HC.Neuron_Slc17a7_Fezf2-Rxfp...	0.05106	0.533874
PC Neuron Type 45	PC.Neuron_Slc17a7_Syt6-Nnat.1_5	14733	0.011069	0.031492	0.0067814	PC.Neuron_Slc17a7_Syt6-Nnat....	0.051325	0.533874
PC Neuron Type 11	PC.Neuron_Gad1Gad2_Synpr-Nnat.4_6	14733	0.0079804	0.024131	0.0049075	PC.Neuron_Gad1Gad2_Synpr-Nna...	0.05197	0.533874
STR Neuron Type 5	STR.Neuron_Gad1Gad2_Adora2a-Th.13_5	14733	0.0088058	0.025836	0.0054844	STR.Neuron_Gad1Gad2_Adora2a-...5	0.054194	0.546779
HC Neuron Type 55	HC.Neuron_Slc17a7_Nxph3-Cplx3-Pappa2.3_9	14733	0.0087553	0.025469	0.0055829	HC.Neuron_Slc17a7_Nxph3-Cplx...2	0.058425	0.558666
FC Neuron Type 27	FC.Neuron_Slc17a7_Nptxr-Deptor.6_4	14733	0.012533	0.034173	0.0080424	FC.Neuron_Slc17a7_Nptxr-Dept...	0.059585	0.558666
PC Neuron Type 29	PC.Neuron_Sc17a7_Sema3e-Nnat.2_17	14733	0.01236	0.034094	0.0080324	PC.Neuron_Sc17a7_Sema3e-Nnat...	0.06194	0.558666
FC Neuron Type 30	FC.Neuron_Slc17a7_Nptxr-Ndst4.6_2	14733	0.011582	0.031977	0.0075305	FC.Neuron_Slc17a7_Nptxr-Ndst...	0.062038	0.558666
SN Neuron Type 22	SN.Neuron_Th_Aldh1a1.4_8	14733	0.0096712	0.026644	0.0063745	SN.Neuron_Th_Aldh1a1.4_8	0.064626	0.558666
HC Neuron Type 9	HC.Gad1Gad2_Htr3a_Krt73.1_23	14733	0.011154	0.031354	0.007368	HC.Gad1Gad2_Htr3a_Krt73.1_23	0.065038	0.558666
HC Neuron Type 41	HC.Neuron_Slc17a7_Cbln4.2_1	14733	0.010286	0.029244	0.0068498	HC.Neuron_Slc17a7_Cbln4.2_1	0.066615	0.558666
FC Neuron Type 40	FC.Neuron_Slc17a7_Syt6-Efna5.3_3	14733	0.011574	0.031803	0.0077643	FC.Neuron_Slc17a7_Syt6-Efna5...	0.068035	0.558666
HC Neuron Type 8	HC.Gad1Gad2_Htr3a_Ibsp.1_22	14733	0.0096187	0.02761	0.0064605	HC.Gad1Gad2_Htr3a_Ibsp.1_22	0.068276	0.558666
FC Neuron Type 41	FC.Neuron_Slc17a7_Syt6-Etv1.3_2	14733	0.010555	0.029809	0.0070985	FC.Neuron_Slc17a7_Syt6-Etv1....	0.068527	0.558666
STR Neurogenesis Type 2	STR.Neurogenesis_Sox4_Notum.2_6	14733	0.0053448	0.016136	0.0036187	STR.Neurogenesis_Sox4_Notum....	0.069852	0.558666
HC Neuron Type 6	HC.Gad1Gad2_Htr3a_Efba5.1_19	14733	0.0085529	0.024994	0.0058007	HC.Gad1Gad2_Htr3a_Efba5.1_19	0.07019	0.558666
CB Neuron Type 8	CB.Neuron_Slc17a6_Sln.4_1	14733	0.0071833	0.02113	0.0049064	CB.Neuron_Slc17a6_Sln.4_1	0.071599	0.558666
HC Neuron Type 69	HC.Neuron_Slc17a7-Slc17a6_Nxph3-Cbln2-Htr2c.3_2	14733	0.010649	0.029708	0.0073023	HC.Neuron_Slc17a7-Slc17a6_Nx...1	0.072392	0.558666
PC Neuron Type 46	PC.Neuron_Slc17a7_Syt6-Sla.1_4	14733	0.01169	0.032429	0.0080228	PC.Neuron_Slc17a7_Syt6-Sla.1...	0.072564	0.558666
HC Neuron Type 61	HC.Neuron_Slc17a7_Ptgfr.5_13	14733	0.0075018	0.022392	0.0051494	HC.Neuron_Slc17a7_Ptgfr.5_13	0.072597	0.558666
HC Neuron Type 19	HC.Neuron_Gad1Gad2_Pvalb_C1ql1.1_1	14733	0.0095692	0.027248	0.0065967	HC.Neuron_Gad1Gad2_Pvalb_C1q...	0.07346	0.558666
HC Neuron Type 18	HC.Neuron_Gad1Gad2_Id2_Sfrp2.1_2	14733	0.0079636	0.02359	0.0054974	HC.Neuron_Gad1Gad2_Id2_Sfrp2...	0.073733	0.558666
HC Neuron Type 67	HC.Neuron_Slc17a7_Reln.5_10	14733	0.0081153	0.023483	0.0056257	HC.Neuron_Slc17a7_Reln.5_10	0.074588	0.558666
PC Neuron Type 35	PC.Neuron_Slc17a7_Bcl6-Fos.3_5	14733	0.010404	0.028952	0.0072321	PC.Neuron_Slc17a7_Bcl6-Fos.3...	0.075148	0.558666
GP Neuron Type 23	GP.Neuron_Gad1Gad2_Sphkap-Tmem255a.3_7	14733	0.010954	0.03	0.007667	GP.Neuron_Gad1Gad2_Sphkap-Tm...	0.076563	0.558872
PC Neuron Type 48	PC.Neuron_Slc17a7_Syt6-Tox.1_7	14733	0.010946	0.030626	0.0076841	PC.Neuron_Slc17a7_Syt6-Tox.1...	0.077154	0.558872
STR Polydendrocye Type 3	STR.Polydendrocye_Tnr_Ctps.5_4	14733	0.0045509	0.013635	0.0032174	STR.Polydendrocye_Tnr_Ctps.5...	0.078626	0.562325
FC NeuronSlc17a7-Slc17a6 Type 1	FC.NeuronSlc17a7-Slc17a6_Syt6-Nnat.3_8	14733	0.011188	0.030953	0.0079495	FC.NeuronSlc17a7-Slc17a6_Syt...	0.079678	0.562726
HC Neuron Type 65	HC.Neuron_Slc17a7_Pvrl3-Nos1.6_1	14733	0.010135	0.028036	0.0073004	HC.Neuron_Slc17a7_Pvrl3-Nos1...	0.082546	0.569816
FC Neuron Type 8	FC.Neuron_Gad1Gad2_Pvalb-Unc5b.2_6	14733	0.0082865	0.023836	0.0059734	FC.Neuron_Gad1Gad2_Pvalb-Unc...	0.082699	0.569816
HC Neuron Type 68	HC.Neuron_Slc17a7_Rgs14.6_4	14733	0.0090672	0.025213	0.0066029	HC.Neuron_Slc17a7_Rgs14.6_4	0.084857	0.577641
PC Neuron Type 33	PC.Neuron_Slc17a7_Bcl6-Cbln1.3_1	14733	0.00977	0.027202	0.0071861	PC.Neuron_Slc17a7_Bcl6-Cbln1...	0.086995	0.585145
HC Neuron Type 36	HC.Neuron_Slc17a7_C1ql2-Penk.4_2	14733	0.0098585	0.027412	0.0073179	HC.Neuron_Slc17a7_C1ql2-Penk...	0.088976	0.591429
FC Neuron Type 15	FC.Neuron_Gad1Gad2_Synpr-Dpy19l1.1_7	14733	0.008776	0.025008	0.0065561	FC.Neuron_Gad1Gad2_Synpr-Dpy...	0.090362	0.593657
GP Neuron Type 24	GP.Neuron_Gad1Gad2_Sst.2_5	14733	0.0094639	0.026025	0.0071781	GP.Neuron_Gad1Gad2_Sst.2_5	0.093691	0.608453
PC Neuron Type 32	PC.Neuron_Slc17a7_Bcl6-C1ql2.3_3	14733	0.0096653	0.026875	0.0074022	PC.Neuron_Slc17a7_Bcl6-C1ql2...	0.095833	0.614956
STR Neuron Type 20	STR.Neuron_Gad1Gad2_Sgol2a.13_11	14733	0.0036481	0.011386	0.0028181	STR.Neuron_Gad1Gad2_Sgol2a.1...	0.097758	0.614956
ENT Neuron Type 11	ENT.Neuron_Slc17a6_Pitx2.4_6	14733	0.0089698	0.024555	0.006948	ENT.Neuron_Slc17a6_Pitx2.4_6	0.098363	0.614956
HC Neuron Type 15	HC.Gad1Gad2_Id2_Tac1.1_13	14733	0.0082035	0.023595	0.0063737	HC.Gad1Gad2_Id2_Tac1.1_13	0.099046	0.614956
HC Neurogenesis Type 3	HC.Neurogenesis_Sox4_Gabra5.13_5	14733	0.0071761	0.020554	0.0056241	HC.Neurogenesis_Sox4_Gabra5....	0.101	0.620272
PC Neuron Type 39	PC.Neuron_Slc17a7_Bcl6-Pvalb.3_9	14733	0.0090515	0.025105	0.0071427	PC.Neuron_Slc17a7_Bcl6-Pvalb...	0.10255	0.6215
PC Neuron Type 25	PC.Neuron_Sc17a7_Fermt1.2_12	14733	0.0097543	0.026894	0.0077265	PC.Neuron_Sc17a7_Fermt1.2_12	0.1034	0.6215
STR Neurogenesis Type 3	STR.Neurogenesis_Sox4_Stmn2.2_2	14733	0.0050453	0.015015	0.0040652	STR.Neurogenesis_Sox4_Stmn2....	0.1073	0.632506
HC Neuron Type 35	HC.Neuron_Slc17a7_C1ql2-Cck.4_1	14733	0.0088308	0.024551	0.0071206	HC.Neuron_Slc17a7_C1ql2-Cck....	0.10747	0.632506
FC Neuron Type 20	FC.Neuron_Gad1Gad2-Slc17a8_Synpr-Sncg-Yjefn3.1_10	14733	0.0088251	0.024464	0.007271	FC.Neuron_Gad1Gad2-Slc17a8_S...	0.11244	0.637705
SN Neuron Type 30	SN.Neuron_Th-Slc17a6-Lpl.4_1	14733	0.0074133	0.020627	0.0061416	SN.Neuron_Th-Slc17a6-Lpl.4_1	0.11372	0.637705
PC Neuron Type 58	PC.Neuron_Slc17a7-Slc17a6_Tshz2-Nnat.6_4	14733	0.0070139	0.020494	0.005826	PC.Neuron_Slc17a7-Slc17a6_Ts...3	0.11433	0.637705
STR Astrocyte Type 2	STR.Astrocyte_Gja1_Notum.4_3	14733	0.0057089	0.01569	0.0047434	STR.Astrocyte_Gja1_Notum.4_3	0.1144	0.637705
HC Neuron Type 42	HC.Neuron_Slc17a7_Dcn-Camk2d.5_9	14733	0.0081116	0.022692	0.0067952	HC.Neuron_Slc17a7_Dcn-Camk2d...	0.1163	0.637705
HC Neuron Type 71	HC.Neuron_Slc17a7-Slc17a6_Nxph3-Nts.3_1	14733	0.0074675	0.021528	0.0063523	HC.Neuron_Slc17a7-Slc17a6_Nx...3	0.1199	0.637705
SN Ependyma Type 1	SN.Ependyma_Ccdc153.8_1	14733	0.0034628	0.010762	0.0029464	SN.Ependyma_Ccdc153.8_1	0.11996	0.637705
HC Neuron Type 40	HC.Neuron_Slc17a7_Cbln1-Trps1.5_12	14733	0.0073507	0.021037	0.0062756	HC.Neuron_Slc17a7_Cbln1-Trps...	0.12075	0.637705
GP Neuron Type 6	GP.Neuron_Gad1Gad2_Cadm2.3_4	14733	0.0067347	0.018539	0.0057968	GP.Neuron_Gad1Gad2_Cadm2.3_4	0.12267	0.637705
FC Neuron Type 46	FC.Neuron_Slc17a7_Syt6-Sema5a.3_1	14733	0.0090005	0.024724	0.0077912	FC.Neuron_Slc17a7_Syt6-Sema5...	0.12401	0.637705
SN Neuron Type 24	SN.Neuron_Th_Cadm2.4_6	14733	0.0037263	0.011399	0.0032351	SN.Neuron_Th_Cadm2.4_6	0.1247	0.637705
HC Neuron Type 34	HC.Neuron_Slc17a6_Nts.2_3	14733	0.0072579	0.020916	0.0063263	HC.Neuron_Slc17a6_Nts.2_3	0.12565	0.637705
PC Neuron Type 12	PC.Neuron_Gad1Gad2_Synpr-Pcdh11x.4_9	14733	0.0083624	0.023419	0.0073012	PC.Neuron_Gad1Gad2_Synpr-Pcd...	0.12604	0.637705
HC Neuron Type 64	HC.Neuron_Slc17a7_Pvrl3-Inhba.6_7	14733	0.0080252	0.022314	0.0070454	HC.Neuron_Slc17a7_Pvrl3-Inhb...	0.12735	0.637705
PC Neuron Type 55	PC.Neuron_Slc17a7-Slc17a6_Tshz2.2_14	14733	0.0092221	0.025444	0.0081235	PC.Neuron_Slc17a7-Slc17a6_Ts...7	0.12815	0.637705
PC Neuron Type 51	PC.Neuron_Slc17a7-Slc17a6_Fezf2-3110035E14Rik.7_3	14733	0.0072031	0.020652	0.0064242	PC.Neuron_Slc17a7-Slc17a6_Fe...1	0.1311	0.637705
FC Neuron Type 18	FC.Neuron_Gad1Gad2_Synpr-Sncg.1_11	14733	0.0079379	0.022157	0.0071503	FC.Neuron_Gad1Gad2_Synpr-Snc...	0.13348	0.637705
PC Neuron Type 4	PC.Neuron_Gad1Gad2_Pvalb-Cartpt.5_3	14733	0.0082042	0.022587	0.0074552	PC.Neuron_Gad1Gad2_Pvalb-Car...	0.13558	0.637705
TH Neuron Type 22	TH.Neuron_Slc17a6-Gad1Gad2_Asb4.3_7	14733	0.0081141	0.022378	0.0073925	TH.Neuron_Slc17a6-Gad1Gad2_A...	0.1362	0.637705
STR Neuron Type 17	STR.Neuron_Gad1Gad2_Pvalb_Pvalb-Megf11.14_1	14733	0.0080402	0.022368	0.0073947	STR.Neuron_Gad1Gad2_Pvalb_Pv...	0.13846	0.637705
PC Neuron Type 44	PC.Neuron_Slc17a7_Syt6-Nefm.1_8	14733	0.0084726	0.023508	0.0077949	PC.Neuron_Slc17a7_Syt6-Nefm....	0.13854	0.637705
FC Neuron Type 29	FC.Neuron_Slc17a7_Nptxr-Fos.6_5	14733	0.0081208	0.022406	0.0074844	FC.Neuron_Slc17a7_Nptxr-Fos....	0.13897	0.637705
GP Neuron Type 16	GP.Neuron_Gad1Gad2_Igfbp4_Rgs4.2_24	14733	0.0068384	0.019158	0.0063033	GP.Neuron_Gad1Gad2_Igfbp4_Rg...	0.13899	0.637705
FC Neuron Type 2	FC.Neuron_Gad1Gad2_Cplx3-Crim1.1_9	14733	0.0069019	0.019739	0.006408	FC.Neuron_Gad1Gad2_Cplx3-Cri...	0.14073	0.637705
FC Neuron Type 36	FC.Neuron_Slc17a7_Parm1_Nnat.7_2	14733	0.0077615	0.021645	0.0072422	FC.Neuron_Slc17a7_Parm1_Nnat...	0.14194	0.637705
PC Neuron Type 8	PC.Neuron_Gad1Gad2_Sst-Nr2f2.5_7	14733	0.0054894	0.016221	0.0051297	PC.Neuron_Gad1Gad2_Sst-Nr2f2...	0.14229	0.637705
GP Neuron Type 21	GP.Neuron_Gad1Gad2_Six3-Pvalb.2_20	14733	0.0069189	0.019286	0.006511	GP.Neuron_Gad1Gad2_Six3-Pval...	0.14398	0.637705
TH Neuron Type 10	TH.Neuron_Slc17a6_Pitx2.3_4	14733	0.0072694	0.0203	0.0068694	TH.Neuron_Slc17a6_Pitx2.3_4	0.14498	0.637705
STR Neuron Type 24	STR.Neuron_Slc17a7_Cplx3.13_7	14733	0.0052226	0.01564	0.0049366	STR.Neuron_Slc17a7_Cplx3.13_7	0.14505	0.637705
HC Neuron Type 29	HC.Neuron_Slc17a6_Htr1a.2_2	14733	0.0069741	0.019875	0.0066544	HC.Neuron_Slc17a6_Htr1a.2_2	0.14732	0.637705
PC Neuron Type 50	PC.Neuron_Slc17a7-Slc17a6_Calb1-Rorb-Il1rapl2.2_13	14733	0.0084755	0.023364	0.0081556	PC.Neuron_Slc17a7-Slc17a6_Ca...	0.14936	0.637705
PC Neuron Type 54	PC.Neuron_Slc17a7-Slc17a6_Shisa8.6_1	14733	0.0085552	0.023637	0.0082654	PC.Neuron_Slc17a7-Slc17a6_Sh...	0.15033	0.637705
FC Neuron Type 39	FC.Neuron_Slc17a7_Syt6-Cyp26b1.3_4	14733	0.0079581	0.021956	0.0076926	FC.Neuron_Slc17a7_Syt6-Cyp26...	0.15046	0.637705
CB Mural Type 3	CB.Mural_Acta2Rgs5_Rgs5.11_5	14733	0.0028975	0.009061	0.0028024	CB.Mural_Acta2Rgs5_Rgs5.11_5	0.15059	0.637705
FC Neuron Type 49	FC.Neuron_Slc17a7-Slc17a6_Nptxr-Rorb.6_3	14733	0.0082393	0.022466	0.0079852	FC.Neuron_Slc17a7-Slc17a6_Np...	0.15109	0.637705
HC Neuron Type 57	HC.Neuron_Slc17a7_Nxph3-Hpcal1-Tpbg.3_4	14733	0.0039996	0.01253	0.0038999	HC.Neuron_Slc17a7_Nxph3-Hpca...4	0.15256	0.637705
PC Neuron Type 24	PC.Neuron_Sc17a7_Crym.2_16	14733	0.0079966	0.021906	0.0078109	PC.Neuron_Sc17a7_Crym.2_16	0.15298	0.637705
STR Mural Type 5	STR.Mural_Rgs5Acta2_Olfr558.8_1	14733	0.0039154	0.011367	0.0038266	STR.Mural_Rgs5Acta2_Olfr558....	0.15312	0.637705
PC Neuron Type 1	PC.Neuron_Gad1Gad2_Cplx3-Egln3.4_3	14733	0.006827	0.019497	0.0067714	PC.Neuron_Gad1Gad2_Cplx3-Egl...	0.15669	0.637705
PC Neuron Type 27	PC.Neuron_Sc17a7_Rorb-BC006965.2_9	14733	0.0078071	0.021588	0.0077536	PC.Neuron_Sc17a7_Rorb-BC0069...	0.157	0.637705
FC Neuron Type 35	FC.Neuron_Slc17a7_Parm1_Nefm.7_6	14733	0.0078527	0.021418	0.0078077	FC.Neuron_Slc17a7_Parm1_Nefm...	0.15728	0.637705
PC Neuron Type 56	PC.Neuron_Slc17a7-Slc17a6_Tshz2-Cabp7.6_5	14733	0.0077059	0.021285	0.0076751	PC.Neuron_Slc17a7-Slc17a6_Ts...1	0.1577	0.637705
FC Neuron Type 7	FC.Neuron_Gad1Gad2_Pvalb-Nefm.2_8	14733	0.0071953	0.019736	0.0071694	FC.Neuron_Gad1Gad2_Pvalb-Nef...	0.15779	0.637705
CB Neuron Type 4	CB.Neuron_Gad1Gad2_Pvalb-Chrm2.3_4	14733	0.0048874	0.014545	0.0048903	CB.Neuron_Gad1Gad2_Pvalb-Chr...	0.15881	0.637705
FC Neuron Type 5	FC.Neuron_Gad1Gad2_Pvalb.2_7	14733	0.0075979	0.020873	0.0076652	FC.Neuron_Gad1Gad2_Pvalb.2_7	0.1608	0.637705
STR Neuron Type 11	STR.Neuron_Gad1Gad2_Drd1-Nfib.13_10	14733	0.0046379	0.014012	0.0046995	STR.Neuron_Gad1Gad2_Drd1-Nfi...	0.16186	0.637705
HC Neuron Type 30	HC.Neuron_Slc17a6_Lhx1.14_1	14733	0.0065938	0.018414	0.00669	HC.Neuron_Slc17a6_Lhx1.14_1	0.16217	0.637705
HC Neuron Type 62	HC.Neuron_Slc17a7_Pvrl3-Fos.6_8	14733	0.0064953	0.018313	0.0065999	HC.Neuron_Slc17a7_Pvrl3-Fos....	0.16253	0.637705
PC Neuron Type 34	PC.Neuron_Slc17a7_Bcl6-Dditl.3_2	14733	0.0069727	0.019575	0.0072284	PC.Neuron_Slc17a7_Bcl6-Dditl...	0.16738	0.642532
TH Neuron Type 8	TH.Neuron_Slc17a6_Ebf1.3_10	14733	0.00673	0.018175	0.0070015	TH.Neuron_Slc17a6_Ebf1.3_10	0.16823	0.642532
STR Neuron Type 21	STR.Neuron_Gad1Gad2-Chat-Slc17a8_Chat.12_1	14733	0.0069512	0.019392	0.0072484	STR.Neuron_Gad1Gad2-Chat-Slc...	0.16879	0.642532
FC Neuron Type 9	FC.Neuron_Gad1Gad2_Sst-Calb2.2_3	14733	0.0064713	0.018266	0.0067485	FC.Neuron_Gad1Gad2_Sst-Calb2...	0.16881	0.642532
CB Neuron Type 7	CB.Neuron_Slc17a6_Nrgn.4_3	14733	0.0039595	0.012286	0.0041842	CB.Neuron_Slc17a6_Nrgn.4_3	0.172	0.642532
TH Neuron Type 25	TH.Neuron_Slc17a7_Tac2_Syt15.1_2	14733	0.0053919	0.015351	0.0058052	TH.Neuron_Slc17a7_Tac2_Syt15...	0.1765	0.642532
FC Neuron Type 37	FC.Neuron_Slc17a7_Parm1_Tshz2.7_7	14733	0.0063084	0.017584	0.0068298	FC.Neuron_Slc17a7_Parm1_Tshz...	0.17784	0.642532
PC Neuron Type 37	PC.Neuron_Slc17a7_Bcl6-Npnt.3_10	14733	0.0066325	0.018543	0.007212	PC.Neuron_Slc17a7_Bcl6-Npnt....	0.17889	0.642532
HC Neuron Type 5	HC.Gad1Gad2_Htr3a_Ecel1.1_21	14733	0.0059731	0.01711	0.0065114	HC.Gad1Gad2_Htr3a_Ecel1.1_21	0.17949	0.642532
SN Neuron Type 27	SN.Neuron_Th_Grin2c.4_9	14733	0.0058525	0.016056	0.0063816	SN.Neuron_Th_Grin2c.4_9	0.17956	0.642532
HC Neuron Type 66	HC.Neuron_Slc17a7_Pvrl3-St18.6_3	14733	0.0064793	0.017842	0.0071008	HC.Neuron_Slc17a7_Pvrl3-St18...	0.18077	0.642532
TH Neuron Type 6	TH.Neuron_Gad1Gad2_Six3-Sst.3_2	14733	0.0067163	0.018585	0.0073804	TH.Neuron_Gad1Gad2_Six3-Sst....	0.18142	0.642532
PC Neuron Type 30	PC.Neuron_Sc17a7_Sema3e-Onecut2.2_18	14733	0.0069232	0.019142	0.0076327	PC.Neuron_Sc17a7_Sema3e-Onec...	0.1822	0.642532
PC Neuron Type 9	PC.Neuron_Gad1Gad2_Sst-Pdyn.5_6	14733	0.0065027	0.017848	0.0072333	PC.Neuron_Gad1Gad2_Sst-Pdyn....	0.18434	0.642532
PC Neuron Type 60	PC.Neuron_Slc17a7-Slc17a6_Tshz2-Prlr.6_7	14733	0.0063235	0.017867	0.0070716	PC.Neuron_Slc17a7-Slc17a6_Ts...5	0.18561	0.642532
FC Neuron Type 34	FC.Neuron_Slc17a7_Parm1_Ndnf.7_1	14733	0.006569	0.01819	0.0074044	FC.Neuron_Slc17a7_Parm1_Ndnf...	0.1875	0.642532
HC Neuron Type 54	HC.Neuron_Slc17a7_Nxph3-Cplx3-Hs6st2.3_8	14733	0.0060323	0.017089	0.0068027	HC.Neuron_Slc17a7_Nxph3-Cplx...1	0.18762	0.642532
PC Neuron Type 28	PC.Neuron_Sc17a7_Rorb-Gpr83.2_11	14733	0.0070241	0.019362	0.0079352	PC.Neuron_Sc17a7_Rorb-Gpr83....	0.18804	0.642532
TH Neuron Type 19	TH.Neuron_Slc17a6_Rora_Nptxr.2_2	14733	0.0063353	0.016898	0.0072058	TH.Neuron_Slc17a6_Rora_Nptxr...	0.18966	0.642532
FC Neuron Type 48	FC.Neuron_Slc17a7_Syt6-Slc30a3.3_5	14733	0.0065129	0.017956	0.0074163	FC.Neuron_Slc17a7_Syt6-Slc30...	0.18993	0.642532
FC Neuron Type 24	FC.Neuron_Slc17a6-Slc17a7_Nr4a2.5_1	14733	0.0066985	0.018351	0.0076561	FC.Neuron_Slc17a6-Slc17a7_Nr...	0.19082	0.642532
ENT Neuron Type 12	ENT.Neuron_Slc17a7_Zbtb20.4_1	14733	0.0034659	0.010783	0.0039681	ENT.Neuron_Slc17a7_Zbtb20.4_1	0.19122	0.642532
FC Neuron Type 33	FC.Neuron_Slc17a7_Parm1_Lsamp.7_3	14733	0.0068022	0.018607	0.0078074	FC.Neuron_Slc17a7_Parm1_Lsam...	0.19182	0.642532
HC Neurogenesis Type 4	HC.Neurogenesis_Sox4_Gad2.13_4	14733	0.0028268	0.0089733	0.0032482	HC.Neurogenesis_Sox4_Gad2.13...	0.19209	0.642532
HC Neuron Type 53	HC.Neuron_Slc17a7_Nxph3-Ajap1.3_11	14733	0.0055924	0.016046	0.0064328	HC.Neuron_Slc17a7_Nxph3-Ajap...	0.19234	0.642532
HC Neuron Type 13	HC.Gad1Gad2_Id2_Bcl11b.1_14	14733	0.0064227	0.018088	0.0074587	HC.Gad1Gad2_Id2_Bcl11b.1_14	0.1946	0.642532
PC Neuron Type 5	PC.Neuron_Gad1Gad2_Pvalb-Nefm.5_2	14733	0.0063693	0.017397	0.0074036	PC.Neuron_Gad1Gad2_Pvalb-Nef...	0.19482	0.642532
PC Neuron Type 7	PC.Neuron_Gad1Gad2_Sst-Crh.5_5	14733	0.0056142	0.01582	0.0065698	PC.Neuron_Gad1Gad2_Sst-Crh.5...	0.19641	0.642532
PC Neuron Type 41	PC.Neuron_Slc17a7_Bcl6-Tshz2-Syt2.3_8	14733	0.005865	0.016336	0.0068729	PC.Neuron_Slc17a7_Bcl6-Tshz2...	0.19674	0.642532
TH Neuron Type 15	TH.Neuron_Slc17a6_Rora_Cbln2.2_8	14733	0.0056594	0.015166	0.0066768	TH.Neuron_Slc17a6_Rora_Cbln2...	0.19833	0.644003
TH Neuron Type 12	TH.Neuron_Slc17a6_Rora_C1ql2.2_5	14733	0.0052148	0.014208	0.0062141	TH.Neuron_Slc17a6_Rora_C1ql2...	0.20069	0.647942
SN Neuron Type 4	SN.Neuron_Gad1Gad2_Ndnf.3_4	14733	0.0040657	0.012014	0.0050322	SN.Neuron_Gad1Gad2_Ndnf.3_4	0.20957	0.672767
HC Neuron Type 38	HC.Neuron_Slc17a7_Calb2-Vgll3.6_5	14733	0.0051137	0.014318	0.0063634	HC.Neuron_Slc17a7_Calb2-Vgll...	0.21082	0.672956
STR Neurogenesis Type 6	STR.Neurogenesis_Sox4_Ung.2_1	14733	0.0034932	0.010012	0.0044176	STR.Neurogenesis_Sox4_Ung.2_1	0.21455	0.679904
SN Neuron Type 12	SN.Neuron_Gad1Gad2_Ttn.3_14	14733	0.0059319	0.016213	0.0075604	SN.Neuron_Gad1Gad2_Ttn.3_14	0.21635	0.679904
TH Neuron Type 4	TH.Neuron_Gad1Gad2_Pou6f2-Pax6.3_3	14733	0.0061837	0.016529	0.0079512	TH.Neuron_Gad1Gad2_Pou6f2-Pa...	0.21838	0.679904
HC Neuron Type 37	HC.Neuron_Slc17a7_Calb2-Adcyap1.6_6	14733	0.0054951	0.01508	0.0070867	HC.Neuron_Slc17a7_Calb2-Adcy...	0.21906	0.679904
CB Neuron Type 2	CB.Neuron_Gad1Gad2_Pcp2.2_1	14733	0.0039065	0.011134	0.0050542	CB.Neuron_Gad1Gad2_Pcp2.2_1	0.21979	0.679904
TH Neuron Type 1	TH.Neuron_Gad1Gad2_Chrnb3.3_5	14733	0.0052278	0.014799	0.0068087	TH.Neuron_Gad1Gad2_Chrnb3.3_5	0.22131	0.679904
HC Neuron Type 12	HC.Gad1Gad2_Htr3a_Sema3c.1_27	14733	0.0044802	0.013115	0.0058379	HC.Gad1Gad2_Htr3a_Sema3c.1_27	0.22142	0.679904
STR Neuron Type 6	STR.Neuron_Gad1Gad2_Chodl.15_1	14733	0.005517	0.015111	0.0072469	STR.Neuron_Gad1Gad2_Chodl.15...	0.22325	0.681341
SN Neuron Type 28	SN.Neuron_Th_Nefl.4_7	14733	0.0045641	0.012658	0.006023	SN.Neuron_Th_Nefl.4_7	0.2243	0.681341
HC Neuron Type 47	HC.Neuron_Slc17a7_Fibcd1-Grm5.5_5	14733	0.0039592	0.011282	0.0052575	HC.Neuron_Slc17a7_Fibcd1-Grm...	0.22572	0.681988
STR Astrocyte Type 3	STR.Astrocyte_Gja1_Sparc-Car2.4_2	14733	0.0039613	0.010403	0.0053423	STR.Astrocyte_Gja1_Sparc-Car...	0.22921	0.688849
GP Neuron Type 14	GP.Neuron_Gad1Gad2_Hpcal4.2_4	14733	0.0055238	0.014798	0.0075034	GP.Neuron_Gad1Gad2_Hpcal4.2_4	0.23082	0.690017
PC Neuron Type 22	PC.Neuron_Sc17a7_Calb1-Otof.2_6	14733	0.0054594	0.014943	0.0076635	PC.Neuron_Sc17a7_Calb1-Otof....	0.23812	0.708094
FC Neuron Type 13	FC.Neuron_Gad1Gad2_Sst-Pdyn.2_2	14733	0.004991	0.013771	0.0071215	FC.Neuron_Gad1Gad2_Sst-Pdyn....	0.24171	0.715006
SN Neuron Type 6	SN.Neuron_Gad1Gad2_Otx2-Chrna3.3_2	14733	0.003871	0.011366	0.0055966	SN.Neuron_Gad1Gad2_Otx2-Chrn...	0.24458	0.719728
ENT Neuron Type 6	ENT.Neuron_Gad1Gad2_Pvalb-Spp1.4_9	14733	0.0032801	0.0095577	0.0047743	ENT.Neuron_Gad1Gad2_Pvalb-Sp...	0.24604	0.720273
FC Neuron Type 50	FC.Neuron_Slc17a7-Slc17a8_Syt6-Cplx3.3_10	14733	0.0049503	0.013778	0.0073502	FC.Neuron_Slc17a7-Slc17a8_Sy...	0.25032	0.729025
PC Neuron Type 53	PC.Neuron_Slc17a7-Slc17a6_Rorb-Pcdh20.2_10	14733	0.0049875	0.013792	0.0076956	PC.Neuron_Slc17a7-Slc17a6_Ro...	0.25847	0.737761
STR Neuron Type 25	STR.Neuron_Slc17a7_Dkk3.13_8	14733	0.0026301	0.0081973	0.0040934	STR.Neuron_Slc17a7_Dkk3.13_8	0.26027	0.737761
FC Neuron Type 25	FC.Neuron_Slc17a6-Slc17a7-Slc17a8_Fezf2_Slc17a8.4_1	14733	0.0053226	0.014635	0.0083001	FC.Neuron_Slc17a6-Slc17a7-Sl...	0.26068	0.737761
STR Neuron Type 22	STR.Neuron_Gad1Gad2-Th_Trh.14_4	14733	0.0040838	0.011662	0.0063936	STR.Neuron_Gad1Gad2-Th_Trh.1...	0.26151	0.737761
PC Neuron Type 23	PC.Neuron_Sc17a7_Calb1-Tshz2.2_2	14733	0.0050051	0.01385	0.007844	PC.Neuron_Sc17a7_Calb1-Tshz2...	0.26172	0.737761
PC Neuron Type 2	PC.Neuron_Gad1Gad2_Cplx3-Npy.4_2	14733	0.0043762	0.01232	0.0068808	PC.Neuron_Gad1Gad2_Cplx3-Npy...	0.26239	0.737761
HC Neurogenesis Type 5	HC.Neurogenesis_Sox4_Hist1h2al.13_2	14733	0.0027992	0.0080576	0.0044026	HC.Neurogenesis_Sox4_Hist1h2...	0.26246	0.737761
FC Neuron Type 42	FC.Neuron_Slc17a7_Syt6-Fos.3_13	14733	0.0046563	0.013003	0.0074132	FC.Neuron_Slc17a7_Syt6-Fos.3...	0.26497	0.739343
PC Neuron Type 36	PC.Neuron_Slc17a7_Bcl6-Ndst4.3_6	14733	0.0027059	0.0082575	0.004322	PC.Neuron_Slc17a7_Bcl6-Ndst4...	0.26564	0.739343
HC Neuron Type 20	HC.Neuron_Gad1Gad2_Pvalb_Gfra1.1_7	14733	0.0039083	0.011035	0.0063402	HC.Neuron_Gad1Gad2_Pvalb_Gfr...	0.26881	0.741142
STR Neurogenesis Type 1	STR.Neurogenesis_Sox4_Hist1h2al.2_5	14733	0.002737	0.0077255	0.0044422	STR.Neurogenesis_Sox4_Hist1h...	0.26891	0.741142
HC Neuron Type 23	HC.Neuron_Gad1Gad2_Sst_Grm1.1_9	14733	0.0039628	0.011189	0.0065833	HC.Neuron_Gad1Gad2_Sst_Grm1....	0.27361	0.748679
PC Neuron Type 59	PC.Neuron_Slc17a7-Slc17a6_Tshz2-Npnt.6_6	14733	0.0047681	0.013192	0.0079675	PC.Neuron_Slc17a7-Slc17a6_Ts...4	0.27478	0.748679
FC Neuron Type 16	FC.Neuron_Gad1Gad2_Synpr-Nnat.1_3	14733	0.0034874	0.01013	0.0058522	FC.Neuron_Gad1Gad2_Synpr-Nna...	0.27562	0.748679
PC Neuron Type 43	PC.Neuron_Slc17a7_Syt6-Fos.1_9	14733	0.0044185	0.012363	0.0075139	PC.Neuron_Slc17a7_Syt6-Fos.1...	0.27826	0.750159
FC Neuron Type 26	FC.Neuron_Slc17a7_Nptxr-Calb1.6_1	14733	0.0045284	0.012324	0.0077228	FC.Neuron_Slc17a7_Nptxr-Calb...	0.27882	0.750159
SN Neuron Type 23	SN.Neuron_Th_C1ql3.4_4	14733	0.003074	0.0088153	0.0053787	SN.Neuron_Th_C1ql3.4_4	0.28383	0.756012
STR Neuron Type 23	STR.Neuron_Slc17a6_Oprk1.13_6	14733	0.0018451	0.0059687	0.0032477	STR.Neuron_Slc17a6_Oprk1.13_6	0.28498	0.756012
ENT Mural Type 3	ENT.Mural_Rgs5Acta2_Junb.3_6	14733	0.0015385	0.0046983	0.0027084	ENT.Mural_Rgs5Acta2_Junb.3_6	0.28501	0.756012
GP Neuron Type 26	GP.Neuron_Gad1Gad2_Tac2.2_3	14733	0.0042398	0.011335	0.0076046	GP.Neuron_Gad1Gad2_Tac2.2_3	0.28859	0.756416
PC Neuron Type 17	PC.Neuron_Sc17a7_Calb1-Ddit4l.2_1	14733	0.0042136	0.011558	0.0075962	PC.Neuron_Sc17a7_Calb1-Ddit4...	0.28956	0.756416
STR Neurogenesis Type 4	STR.Neurogenesis_Sox4_Stmn2-Csrp2.2_4	14733	0.0020687	0.006172	0.0037797	STR.Neurogenesis_Sox4_Stmn2-...	0.29208	0.756416
FC Neuron Type 38	FC.Neuron_Slc17a7_Syt6-Bdnf.3_11	14733	0.0031903	0.0092454	0.005851	FC.Neuron_Slc17a7_Syt6-Bdnf....	0.29279	0.756416
TH Neuron Type 13	TH.Neuron_Slc17a6_Rora_Cacng4.2_10	14733	0.0036595	0.0097799	0.0067147	TH.Neuron_Slc17a6_Rora_Cacng...	0.29288	0.756416
FC Neuron Type 19	FC.Neuron_Gad1Gad2-Chat_Synpr-Slc5a7.1_5	14733	0.0041789	0.011512	0.0077675	FC.Neuron_Gad1Gad2-Chat_Synp...	0.29529	0.756416
FC Neuron Type 28	FC.Neuron_Slc17a7_Nptxr-Drd1.6_6	14733	0.00149	0.0046694	0.0027722	FC.Neuron_Slc17a7_Nptxr-Drd1...	0.29548	0.756416
GP Neuron Type 34	GP.Neuron_Slc17a6_Rspo3.2_9	14733	0.0038839	0.01062	0.007297	GP.Neuron_Slc17a6_Rspo3.2_9	0.29728	0.756416
TH Neuron Type 21	TH.Neuron_Slc17a6_Rora_Pvalb.2_11	14733	0.003476	0.0093656	0.0065443	TH.Neuron_Slc17a6_Rora_Pvalb...	0.29766	0.756416
TH Neuron Type 2	TH.Neuron_Gad1Gad2_Col25a1.3_8	14733	0.0042759	0.01119	0.0080893	TH.Neuron_Gad1Gad2_Col25a1.3...	0.29855	0.756416
PC Neuron Type 14	PC.Neuron_Gad1Gad2-Chat_Synpr-Slc5a7.4_8	14733	0.003817	0.010652	0.0074634	PC.Neuron_Gad1Gad2-Chat_Synp...	0.30453	0.767694
FC Neuron Type 22	FC.Neuron_Slc17a6_Reln.11_2	14733	0.0017625	0.0056225	0.0034858	FC.Neuron_Slc17a6_Reln.11_2	0.30657	0.767694
HC Neuron Type 27	HC.Neuron_Gad1Gad2Slc17a8_Sst_Ncam2.1_4	14733	0.0035386	0.0099038	0.0070831	HC.Neuron_Gad1Gad2Slc17a8_Ss...	0.30869	0.767694
GP Neuron Type 22	GP.Neuron_Gad1Gad2_Sphkap-Cpne4.3_8	14733	0.0030881	0.0086668	0.0062018	GP.Neuron_Gad1Gad2_Sphkap-Cp...	0.30927	0.767694
SN Polydendrocyte Type 4	SN.Polydendrocyte_Tnr_Opalin.5_3	14733	0.0023048	0.0064123	0.004661	SN.Polydendrocyte_Tnr_Opalin...	0.31049	0.767694
PC Neuron Type 61	PC.Neuron_Slc17a7-Slc17a6_Tshz2-Rasd1.6_3	14733	0.0033108	0.0094446	0.0067576	PC.Neuron_Slc17a7-Slc17a6_Ts...6	0.3121	0.767694
TH Oligodendrocyte Type 5	TH.Oligodendrocyte_Trf_Ndrg2.9_1	14733	0.002411	0.0061667	0.0049468	TH.Oligodendrocyte_Trf_Ndrg2...2	0.313	0.767694
ENT Astrocyte Type 2	ENT.Astrocyte_Gja1_Myoc.7_1	14733	0.0018129	0.0053598	0.0037601	ENT.Astrocyte_Gja1_Myoc.7_1	0.31485	0.767694
SN Neuron Type 8	SN.Neuron_Gad1Gad2_Rln3.3_5	14733	0.0021383	0.0064936	0.0044448	SN.Neuron_Gad1Gad2_Rln3.3_5	0.31523	0.767694
HC Neuron Type 26	HC.Neuron_Gad1Gad2_Sst_Spon1.1_5	14733	0.0031465	0.008864	0.0066061	HC.Neuron_Gad1Gad2_Sst_Spon1...	0.31693	0.767805
GP Neuron Type 28	GP.Neuron_Gad1Gad2_Trh.2_23	14733	0.0023207	0.0068071	0.0050122	GP.Neuron_Gad1Gad2_Trh.2_23	0.32168	0.767805
FC Neuron Type 1	FC.Neuron_Gad1Gad2_Cplx3.1_1	14733	0.0035833	0.0098545	0.0077675	FC.Neuron_Gad1Gad2_Cplx3.1_1	0.32229	0.767805
STR Neuron Type 18	STR.Neuron_Gad1Gad2_Pvalb-Rgs12.14_3	14733	0.0029529	0.0084321	0.0064202	STR.Neuron_Gad1Gad2_Pvalb-Rg...	0.32279	0.767805
FC Neuron Type 32	FC.Neuron_Slc17a7_Parm1_Fos.7_4	14733	0.001945	0.0059786	0.0042536	FC.Neuron_Slc17a7_Parm1_Fos....	0.32375	0.767805
HC Neurogenesis Type 6	HC.Neurogenesis_Sox4_Ppp2r2b.13_6	14733	0.0020116	0.0059489	0.0045098	HC.Neurogenesis_Sox4_Ppp2r2b...	0.32778	0.767805
SN Neuron Type 7	SN.Neuron_Gad1Gad2_Pax5.3_18	14733	0.0032565	0.0087062	0.0073181	SN.Neuron_Gad1Gad2_Pax5.3_18	0.32817	0.767805
HC Neuron Type 7	HC.Gad1Gad2_Htr3a_Htr1b.1_26	14733	0.0030722	0.008745	0.0069135	HC.Gad1Gad2_Htr3a_Htr1b.1_26	0.32839	0.767805
HC Neurogenesis Type 1	HC.Neurogenesis_Sox4_Cdc20.13_3	14733	0.0016907	0.0050197	0.0038102	HC.Neurogenesis_Sox4_Cdc20.1...	0.32862	0.767805
GP Neuron Type 13	GP.Neuron_Gad1Gad2_Grem.2_13	14733	0.0032796	0.0089598	0.0074132	GP.Neuron_Gad1Gad2_Grem.2_13	0.3291	0.767805
HC Neuron Type 16	HC.Gad1Gad2Chat_Htr3a_Chat.1_17	14733	0.0032151	0.009061	0.0073583	HC.Gad1Gad2Chat_Htr3a_Chat.1...	0.33108	0.767805
GP Neuron Type 15	GP.Neuron_Gad1Gad2_Igfbp4_Adora1.2_25	14733	0.0025621	0.0073196	0.0059467	GP.Neuron_Gad1Gad2_Igfbp4_Ad...	0.33329	0.767805
FC Neuron Type 21	FC.Neuron_Gad1Gad2-Th_Nr4a2.2_10	14733	0.0029075	0.0081231	0.0067579	FC.Neuron_Gad1Gad2-Th_Nr4a2....	0.33352	0.767805
PC Neuron Type 19	PC.Neuron_Sc17a7_Calb1-Lpl.2_5	14733	0.0032614	0.0089333	0.0076811	PC.Neuron_Sc17a7_Calb1-Lpl.2...	0.33557	0.767805
GP Neuron Type 2	GP.Neuron_Chat-Gad1Gad2-Slc17a8_Ngfr.1_1	14733	0.0028442	0.0077898	0.0067026	GP.Neuron_Chat-Gad1Gad2-Slc1...2	0.33566	0.767805
PC Neuron Type 47	PC.Neuron_Slc17a7_Syt6-Slc24a2.1_6	14733	0.0020979	0.0060781	0.0052283	PC.Neuron_Slc17a7_Syt6-Slc24...	0.34412	0.778552
PC Neuron Type 13	PC.Neuron_Gad1Gad2_Synpr-Sncg.4_5	14733	0.0023711	0.0068735	0.0059245	PC.Neuron_Gad1Gad2_Synpr-Snc...	0.3445	0.778552
SN Neuron Type 25	SN.Neuron_Th_Cbln1.4_2	14733	0.0020179	0.0058803	0.0050628	SN.Neuron_Th_Cbln1.4_2	0.34511	0.778552
ENT Neuron Type 7	ENT.Neuron_Gad1Gad2_Six3-Pvalb.4_2	14733	0.0024681	0.0070692	0.0062246	ENT.Neuron_Gad1Gad2_Six3-Pva...	0.34587	0.778552
STR Neurogenesis Type 5	STR.Neurogenesis_Sox4_Tuba1c.2_3	14733	0.0016645	0.0047583	0.0042532	STR.Neurogenesis_Sox4_Tuba1c...	0.34778	0.779745
TH Endothelial Type 6	TH.Endothelial_Tip_Dcn_Nenf.6_2	14733	0.0014687	0.0041797	0.0038185	TH.Endothelial_Tip_Dcn_Nenf....	0.35026	0.781368
TH Neuron Type 24	TH.Neuron_Slc17a7_Tac2_Htr2c.1_4	14733	0.0015106	0.0047302	0.0039554	TH.Neuron_Slc17a7_Tac2_Htr2c...	0.35127	0.781368
HC Neuron Type 39	HC.Neuron_Slc17a7_Cbln1-Gpr88.5_11	14733	0.0028708	0.0079534	0.0076088	HC.Neuron_Slc17a7_Cbln1-Gpr8...	0.35298	0.782093
GP Neuron Type 11	GP.Neuron_Gad1Gad2_Elfn1-Grik3.2_17	14733	0.0025438	0.0069805	0.006891	GP.Neuron_Gad1Gad2_Elfn1-Gri...	0.35601	0.785725
HC Neuron Type 63	HC.Neuron_Slc17a7_Pvrl3-Grm5.6_2	14733	0.0022016	0.0060612	0.0060911	HC.Neuron_Slc17a7_Pvrl3-Grm5...	0.35889	0.788999
FC Neuron Type 4	FC.Neuron_Gad1Gad2_Cplx3-Reln.1_2	14733	0.0026867	0.0074274	0.007931	FC.Neuron_Gad1Gad2_Cplx3-Rel...	0.3674	0.804578
FC Neuron Type 47	FC.Neuron_Slc17a7_Syt6-Slc24a2.3_6	14733	0.0019218	0.0053716	0.0059136	FC.Neuron_Slc17a7_Syt6-Slc24...	0.3726	0.811557
GP Mural Type 3	GP.Mural_Rgs5Acta2_Lmcd1.8_3	14733	0.0010301	0.0031697	0.0031918	GP.Mural_Rgs5Acta2_Lmcd1.8_3	0.37346	0.811557
GP Neuron Type 31	GP.Neuron_Gad1Gad2-Slc17a6_Cbln1.2_7	14733	0.0021846	0.0060171	0.0069631	GP.Neuron_Gad1Gad2-Slc17a6_C...	0.37686	0.815808
PC Neuron Type 31	PC.Neuron_Sc17a7_Tshz2-Smoc1.2_3	14733	0.0021779	0.0061086	0.0070959	PC.Neuron_Sc17a7_Tshz2-Smoc1...	0.37945	0.816539
CB Neuron Type 5	CB.Neuron_Gad1Gad2_Pvalb-Nefh.3_1	14733	0.0016627	0.0047167	0.0057349	CB.Neuron_Gad1Gad2_Pvalb-Nef...	0.38594	0.816539
HC Astrocyte Type 1	HC.Astrocyte_Gja1_Fabp7.7_3	14733	0.0015026	0.0040751	0.0052154	HC.Astrocyte_Gja1_Fabp7.7_3	0.38664	0.816539
HC Neuron Type 3	HC.Gad1Gad2_Htr3a_Chrm2.1_25	14733	0.0016787	0.0048983	0.0058677	HC.Gad1Gad2_Htr3a_Chrm2.1_25	0.3874	0.816539
CB Neuron Type 3	CB.Neuron_Gad1Gad2_Pvalb-Cadm1.3_3	14733	0.0013625	0.0040772	0.004763	CB.Neuron_Gad1Gad2_Pvalb-Cad...	0.38742	0.816539
TH Neuron Type 16	TH.Neuron_Slc17a6_Rora_Fgf10.2_6	14733	0.0018792	0.0050186	0.0066367	TH.Neuron_Slc17a6_Rora_Fgf10...	0.38853	0.816539
SN Neuron Type 29	SN.Neuron_Th_Vcan.4_5	14733	0.0016893	0.0047021	0.0061127	SN.Neuron_Th_Vcan.4_5	0.39114	0.816539
PC Neuron Type 42	PC.Neuron_Slc17a7_Syt6-Cplx3.1_1	14733	0.0019635	0.005512	0.0071876	PC.Neuron_Slc17a7_Syt6-Cplx3...	0.39236	0.816539
FC Neuron Type 23	FC.Neuron_Slc17a6-Slc17a7_Fezf2_3110035E14Rik.4_2	14733	0.0017337	0.0049335	0.0064384	FC.Neuron_Slc17a6-Slc17a7_Fe...	0.39386	0.816539
ENT Neuron Type 5	ENT.Neuron_Gad1Gad2_Pvalb-Ntng1.4_8	14733	0.0014988	0.0042822	0.0055796	ENT.Neuron_Gad1Gad2_Pvalb-Nt...	0.39411	0.816539
TH Neuron Type 11	TH.Neuron_Slc17a6_Rora_Atp2b4.2_1	14733	0.001897	0.0050911	0.0070628	TH.Neuron_Slc17a6_Rora_Atp2b...	0.39412	0.816539
PC Neuron Type 21	PC.Neuron_Sc17a7_Calb1-Lpl-Penk.2_7	14733	0.0019303	0.0053177	0.0072158	PC.Neuron_Sc17a7_Calb1-Lpl-P...	0.39454	0.816539
STR Astrocyte Type 1	STR.Astrocyte_Gja1_Htra1.4_1	14733	0.0013852	0.0036178	0.0053997	STR.Astrocyte_Gja1_Htra1.4_1	0.39877	0.822281
GP Neuron Type 33	GP.Neuron_Slc17a6_Cck.2_2	14733	0.0016121	0.0044182	0.006568	GP.Neuron_Slc17a6_Cck.2_2	0.40306	0.828105
GP Neuron Type 19	GP.Neuron_Gad1Gad2_Satb1.2_6	14733	0.0016603	0.0045504	0.0070312	GP.Neuron_Gad1Gad2_Satb1.2_6	0.40667	0.830856
GP Neuron Type 7	GP.Neuron_Gad1Gad2_Cyp26b1.2_19	14733	0.0018936	0.0051678	0.0080783	GP.Neuron_Gad1Gad2_Cyp26b1.2...	0.40734	0.830856
FC Neuron Type 6	FC.Neuron_Gad1Gad2_Pvalb-Necab1.2_9	14733	0.0017391	0.0047513	0.0077285	FC.Neuron_Gad1Gad2_Pvalb-Nec...	0.41098	0.835265
PC Neuron Type 20	PC.Neuron_Sc17a7_Calb1-Lpl-Cadm2.2_8	14733	0.0011566	0.0033079	0.0053077	PC.Neuron_Sc17a7_Calb1-Lpl-C...	0.41375	0.836926
FC Oligodendrocyte Type 2	FC.Oligodendrocyte_Tnf_Igsf8-Ctps.9_2	14733	0.0010779	0.002978	0.0050058	FC.Oligodendrocyte_Tnf_Igsf8...1	0.41476	0.836926
HC Neuron Type 10	HC.Gad1Gad2_Htr3a_Nnat.1_16	14733	0.0011988	0.0035379	0.0057168	HC.Gad1Gad2_Htr3a_Nnat.1_16	0.41695	0.838351
TH Neuron Type 14	TH.Neuron_Slc17a6_Rora_Calca.2_3	14733	0.0014134	0.0038105	0.0070094	TH.Neuron_Slc17a6_Rora_Calca...	0.4201	0.841031
GP Neuron Type 18	GP.Neuron_Gad1Gad2_Pappa.2_18	14733	0.0013326	0.0036909	0.0067075	GP.Neuron_Gad1Gad2_Pappa.2_18	0.42126	0.841031
STR Ependyma Type 1	STR.Ependyma_Ccdc153_Ccdc153.1_1	14733	0.00083685	0.0021958	0.0045073	STR.Ependyma_Ccdc153_Ccdc153...	0.42635	0.845597
ENT Neuron Type 1	ENT.Neuron_Gad1Gad2_Dlk1.4_4	14733	0.0014336	0.0039051	0.0077418	ENT.Neuron_Gad1Gad2_Dlk1.4_4	0.42654	0.845597
SN Neuron Type 20	SN.Neuron_Slc17a6-Gad2-Th_Crhbp.3_7	14733	0.00117	0.0032671	0.0064697	SN.Neuron_Slc17a6-Gad2-Th_Cr...	0.42825	0.846018
HC Astrocyte Type 3	HC.Astrocyte_Gja1_Nnat.7_1	14733	0.00093428	0.0024227	0.0058847	HC.Astrocyte_Gja1_Nnat.7_1	0.43693	0.859075
PC Neuron Type 62	PC.Neuron_Slc17a7-Slc17a8_Fezf2-Slc17a8.7_1	14733	0.0011464	0.0032289	0.0073344	PC.Neuron_Slc17a7-Slc17a8_Fe...	0.4379	0.859075
HC Ependymal Type 7	HC.Ependymal_Ccdc153.11_1	14733	0.00064891	0.001708	0.0043934	HC.Ependymal_Ccdc153.11_1	0.44129	0.86273
PC Neuron Type 16	PC.Neuron_Gad1Gad2-Th_Nr4a2.5_4	14733	0.00056902	0.0017278	0.0044113	PC.Neuron_Gad1Gad2-Th_Nr4a2....	0.44868	0.87197
HC Neuron Type 2	HC.Gad1Gad2_Cplx3_Tox.1_12	14733	0.00081826	0.0023661	0.006444	HC.Gad1Gad2_Cplx3_Tox.1_12	0.44948	0.87197
PC Neuron Type 10	PC.Neuron_Gad1Gad2_Synpr-Crispld2.4_7	14733	0.00075707	0.0021613	0.0062495	PC.Neuron_Gad1Gad2_Synpr-Cri...	0.45179	0.87197
STR Microglia Type 1	STR.Microglia_C1qb_Tmem119.6_2	14733	0.00056184	0.0015101	0.0046772	STR.Microglia_C1qb_Tmem119.6...	0.45219	0.87197
HC Neurogenesis Type 2	HC.Neurogenesis_Sox4_Efhd2.13_1	14733	0.00047475	0.0013864	0.0042958	HC.Neurogenesis_Sox4_Efhd2.1...	0.456	0.872371
GP Endothelial Type 8	GP.Endothelial_Tip_Dcn_Ifitm1.9_3	14733	0.00042195	0.001198	0.0038254	GP.Endothelial_Tip_Dcn_Ifitm...	0.45609	0.872371
TH Neuron Type 3	TH.Neuron_Gad1Gad2_Gata3.3_6	14733	0.00079762	0.00217	0.0073915	TH.Neuron_Gad1Gad2_Gata3.3_6	0.45703	0.872371
FC Neuron Type 17	FC.Neuron_Gad1Gad2_Synpr-Pcdh11x.1_6	14733	0.00077556	0.002138	0.0078178	FC.Neuron_Gad1Gad2_Synpr-Pcd...	0.46049	0.876016
ENT Polydendrocyte Type 3	ENT.Polydendrocyte_Tnr_Ctps.5_3	14733	0.00041162	0.0011634	0.0044216	ENT.Polydendrocyte_Tnr_Ctps....	0.46292	0.877684
FC Neuron Type 12	FC.Neuron_Gad1Gad2_Sst-Nr2f2.2_5	14733	0.00061098	0.0017024	0.0071042	FC.Neuron_Gad1Gad2_Sst-Nr2f2...	0.46573	0.879291
TH Astrocyte Type 1	TH.Astrocyte_Gja1_Myoc.11_1	14733	0.00034231	0.00098301	0.0041189	TH.Astrocyte_Gja1_Myoc.11_1	0.46688	0.879291
FC Neuron Type 14	FC.Neuron_Gad1Gad2_Synpr-Crispld2.1_4	14733	0.00050347	0.0014098	0.006871	FC.Neuron_Gad1Gad2_Synpr-Cri...	0.47079	0.881846
ENT Mural Type 5	ENT.Mural_Rgs5Acta2_Pdgfa.3_3	14733	0.00021453	0.00066631	0.0029995	ENT.Mural_Rgs5Acta2_Pdgfa.3_3	0.47149	0.881846
HC Neuron Type 14	HC.Gad1Gad2_Id2_Prlr.1_15	14733	0.00046874	0.0013276	0.0071913	HC.Gad1Gad2_Id2_Prlr.1_15	0.47402	0.881846
PC Neuron Type 26	PC.Neuron_Sc17a7_Oprk1.2_15	14733	0.00043498	0.0012148	0.0067946	PC.Neuron_Sc17a7_Oprk1.2_15	0.47448	0.881846
TH Ependymal Type 7	TH.Ependymal_Ccdc153.10_1	14733	0.00025867	0.00068393	0.0043406	TH.Ependymal_Ccdc153.10_1	0.47624	0.882215
TH Neuron Type 20	TH.Neuron_Slc17a6_Rora_Nrp2.2_4	14733	0.00027357	0.00073951	0.0070034	TH.Neuron_Slc17a6_Rora_Nrp2....	0.48442	0.890554
GP Neuron Type 12	GP.Neuron_Gad1Gad2_Fibcd1.2_15	14733	0.00028114	0.00074764	0.0076208	GP.Neuron_Gad1Gad2_Fibcd1.2_...	0.48529	0.890554
PC Neuron Type 57	PC.Neuron_Slc17a7-Slc17a6_Tshz2-Fos.6_2	14733	0.00017514	0.00053155	0.0048077	PC.Neuron_Slc17a7-Slc17a6_Ts...2	0.48547	0.890554
HC Oligodendrocyte Type 4	HC.Oligodendrocyte_Trf_Ndrg2.8_2	14733	0.00011924	0.00032218	0.0056488	HC.Oligodendrocyte_Trf_Ndrg2...	0.49158	0.898844
PC Polydendrocyte Type 2	PC.Polydendrocyte_Tnr_Dlx1.10_2	14733	3.82e-05	0.00011491	0.0039245	PC.Polydendrocyte_Tnr_Dlx1.1...	0.49612	0.904219
STR Mural Type 4	STR.Mural_Rgs5Acta2_Kcnj8.8_4	14733	-1.74e-05	-5.23e-05	0.0035516	STR.Mural_Rgs5Acta2_Kcnj8.8_4	0.50195	0.911903
TH Astrocyte Type 2	TH.Astrocyte_Gja1_Vegfa.11_2	14733	-9.39e-05	-0.00023487	0.0056554	TH.Astrocyte_Gja1_Vegfa.11_2	0.50662	0.917437
ENT Neuron Type 10	ENT.Neuron_Gad1Gad2-Slc17a6_Cbln1.4_3	14733	-0.00012564	-0.00036282	0.0057027	ENT.Neuron_Gad1Gad2-Slc17a6_...	0.50879	0.918423
PC Neuron Type 3	PC.Neuron_Gad1Gad2_Cplx3-Reln.4_1	14733	-0.00025087	-0.00069887	0.0076343	PC.Neuron_Gad1Gad2_Cplx3-Rel...	0.51311	0.923271
GP Mural Type 2	GP.Mural_Rgs5Acta2_Kcnj8.8_2	14733	-0.00016643	-0.00048908	0.0038544	GP.Mural_Rgs5Acta2_Kcnj8.8_2	0.51722	0.927712
HC Choroid Type 1	HC.Choroid_Plexus_Ttr.12_1	14733	-0.00020345	-0.00054746	0.0041935	HC.Choroid_Plexus_Ttr.12_1	0.51935	0.928585
TH Neuron Type 26	TH.Neuron_Slc17a7_Tac2_Wif1.1_3	14733	-0.00035958	-0.001012	0.0062088	TH.Neuron_Slc17a7_Tac2_Wif1....	0.52309	0.929514
SN Neuron Type 19	SN.Neuron_Slc17a6_Tcf4.3_6	14733	-0.00038658	-0.0010679	0.0066554	SN.Neuron_Slc17a6_Tcf4.3_6	0.52316	0.929514
TH Polydendrocyte Type 3	TH.Polydendrocyte_Tnr_Ctps.12_2	14733	-0.00037472	-0.0010419	0.0047786	TH.Polydendrocyte_Tnr_Ctps.1...	0.53125	0.940929
ENT Endothelial Type 4	ENT.Endothelial_Stalk_Flt1_Vwf.2_2	14733	-0.00035304	-0.0010262	0.0036986	ENT.Endothelial_Stalk_Flt1_V...	0.53802	0.949942
STR Oligodendrocyte Type 2	STR.Oligodendrocyte_Trf_Il33.3_2	14733	-0.00062505	-0.0016533	0.0059813	STR.Oligodendrocyte_Trf_Il33...	0.54161	0.95299
SN Neuron Type 2	SN.Neuron_Gad1Gad2_Gad2-Fos.3_8	14733	-0.00055053	-0.0016143	0.005083	SN.Neuron_Gad1Gad2_Gad2-Fos....	0.54312	0.95299
CB Choroid Type 1	CB.Choroid_Plexus_Ttr.9_1	14733	-0.00043608	-0.0012092	0.0037581	CB.Choroid_Plexus_Ttr.9_1	0.54619	0.95541
SN Polydendrocyte Type 5	SN.Polydendrocyte_Tnr_Tmem2.5_2	14733	-0.00059399	-0.0016705	0.0047671	SN.Polydendrocyte_Tnr_Tmem2....	0.54958	0.955789
SN Neuron Type 14	SN.Neuron_Slc17a6_C1ql2.3_15	14733	-0.00090886	-0.0024347	0.0072625	SN.Neuron_Slc17a6_C1ql2.3_15	0.54979	0.955789
FC Polydendrocyte Type 5	FC.Polydendrocyte_Tnr_Opalin.10_4	14733	-0.00060184	-0.0017104	0.0044697	FC.Polydendrocyte_Tnr_Opalin...	0.55355	0.958893
PC Neuron Type 6	PC.Neuron_Gad1Gad2_Pvalb-Unc5b.5_1	14733	-0.0005731	-0.0017621	0.0041457	PC.Neuron_Gad1Gad2_Pvalb-Unc...	0.55497	0.958893
FC Neuron Type 3	FC.Neuron_Gad1Gad2_Cplx3-Dpy19l1.1_8	14733	-0.00078233	-0.0023126	0.0052442	FC.Neuron_Gad1Gad2_Cplx3-Dpy...	0.55929	0.963411
PC Astrocyte Type 2	PC.Astrocyte_Gja1_Myoc.8_2	14733	-0.00099655	-0.0025985	0.0061358	PC.Astrocyte_Gja1_Myoc.8_2	0.56451	0.969447
PC Endothelial Type 6	PC.Endothelial_Tip_Dcn_Inmt.14_5	14733	-0.00058271	-0.001758	0.0033958	PC.Endothelial_Tip_Dcn_Inmt....	0.56812	0.972415
STR Polydendrocye Type 4	STR.Polydendrocye_Tnr_Pdgfa.5_3	14733	-0.00076501	-0.0022256	0.0043572	STR.Polydendrocye_Tnr_Pdgfa....	0.56968	0.972415
CB Neuron Type 6	CB.Neuron_Gad1Gad2_Pvalb-Rab3b.3_2	14733	-0.0010807	-0.0031452	0.0055065	CB.Neuron_Gad1Gad2_Pvalb-Rab...	0.5778	0.979603
GP Ependymal Type 1	GP.Ependymal_Ccdc153.6_1	14733	-0.00067187	-0.00197	0.0033995	GP.Ependymal_Ccdc153.6_1	0.57833	0.979603
CB Mural Type 2	CB.Mural_Acta2Rgs5_Kcnj8.11_4	14733	-0.00056659	-0.0017924	0.0027682	CB.Mural_Acta2Rgs5_Kcnj8.11_4	0.58109	0.979603
GP Astrocyte Type 1	GP.Astrocyte_Gja1_Crym.5_2	14733	-0.0011451	-0.0030191	0.0054215	GP.Astrocyte_Gja1_Crym.5_2	0.58364	0.979603
FC Astrocyte Type 1	FC.Astrocyte_Gja1.8_1	14733	-0.0013905	-0.0035988	0.0063598	FC.Astrocyte_Gja1.8_1	0.58654	0.979603
HC Endothelial Type 4	HC.Endothelial_Tip_Dcn_Il33.17_4	14733	-0.00080187	-0.0023548	0.0036137	HC.Endothelial_Tip_Dcn_Il33....	0.5878	0.979603
STR Neuron Type 16	STR.Neuron_Gad1Gad2_Pnoc.14_2	14733	-0.00096311	-0.0029764	0.0042523	STR.Neuron_Gad1Gad2_Pnoc.14_2	0.58959	0.979603
SN Neuron Type 5	SN.Neuron_Gad1Gad2_Nfib-Satb1.3_1	14733	-0.0014336	-0.0040156	0.0062962	SN.Neuron_Gad1Gad2_Nfib-Satb...	0.59005	0.979603
GP Neuron Type 36	GP.Neuron_Slc17a7_Neurod2-C1ql3.2_12	14733	-0.0011791	-0.0033575	0.0051468	GP.Neuron_Slc17a7_Neurod2-C1...	0.5906	0.979603
PC Astrocyte Type 1	PC.Astrocyte_Gja1_Igfbp2.8_1	14733	-0.0014653	-0.0038366	0.0061058	PC.Astrocyte_Gja1_Igfbp2.8_1	0.59483	0.979603
FC Neuron Type 11	FC.Neuron_Gad1Gad2_Sst-Crh.2_4	14733	-0.0018577	-0.0051388	0.0073998	FC.Neuron_Gad1Gad2_Sst-Crh.2...	0.59911	0.979603
CB Neuron Type 9	CB.Neuron_Slc17a7_Gabra6.1_1	14733	-0.0016289	-0.0045907	0.006451	CB.Neuron_Slc17a7_Gabra6.1_1	0.59967	0.979603
FC Macrophage Type 1	FC.Macrophage_C1qb_Mrc1.11_3	14733	-0.0010643	-0.0029814	0.0041936	FC.Macrophage_C1qb_Mrc1.11_3	0.60017	0.979603
ENT Oligodendrocyte Type 1	ENT.Oligodendrocyte_Trf_Cldn11.8_1	14733	-0.00099742	-0.0028464	0.0039164	ENT.Oligodendrocyte_Trf_Cldn...	0.60051	0.979603
SN Neuron Type 18	SN.Neuron_Slc17a6_Shox2.3_11	14733	-0.0017293	-0.0047547	0.0066844	SN.Neuron_Slc17a6_Shox2.3_11	0.60207	0.979603
ENT Neuron Type 4	ENT.Neuron_Gad1Gad2_Pvalb-Gfra2.4_7	14733	-0.0019825	-0.0054452	0.0075215	ENT.Neuron_Gad1Gad2_Pvalb-Gf...	0.60394	0.979603
ENT Neuron Type 3	ENT.Neuron_Gad1Gad2_Pmch.4_10	14733	-0.00083062	-0.0026359	0.0031337	ENT.Neuron_Gad1Gad2_Pmch.4_10	0.60452	0.979603
GP Polydendrocyte Type 12	GP.Polydendrocyte_Tnr_Pdgfa-Tmem2.4_2	14733	-0.0012897	-0.0035989	0.004838	GP.Polydendrocyte_Tnr_Pdgfa-...2	0.6051	0.979603
HC Macrophage Type 1	HC.Macrophage_C1qb_Mrc1.10_2	14733	-0.00098795	-0.0029078	0.0034967	HC.Macrophage_C1qb_Mrc1.10_2	0.61123	0.9867
STR Oligodendrocyte Type 1	STR.Oligodendrocyte_Trf_Ctps.3_3	14733	-0.0015302	-0.0041479	0.0051476	STR.Oligodendrocyte_Trf_Ctps...	0.61687	0.988022
SN Neuron Type 16	SN.Neuron_Slc17a6_Nkx6-1.3_12	14733	-0.0021633	-0.0059069	0.0071333	SN.Neuron_Slc17a6_Nkx6-1.3_12	0.61916	0.988022
SN Neuron Type 3	SN.Neuron_Gad1Gad2_Gad2-Kcnc3.3_16	14733	-0.0019104	-0.0052663	0.006027	SN.Neuron_Gad1Gad2_Gad2-Kcnc...	0.62436	0.988022
TH Neuron Type 18	TH.Neuron_Slc17a6_Rora_Lypd6.2_7	14733	-0.0022106	-0.0059229	0.0067003	TH.Neuron_Slc17a6_Rora_Lypd6...	0.62927	0.988022
PC Neuron Type 18	PC.Neuron_Sc17a7_Calb1-Fos.2_4	14733	-0.0023631	-0.0065274	0.00716	PC.Neuron_Sc17a7_Calb1-Fos.2...	0.62932	0.988022
GP Mitotic Type 1	GP.Mitotic_MkI67.4_6	14733	-0.00097266	-0.0031684	0.0029027	GP.Mitotic_MkI67.4_6	0.63122	0.988022
FC Neuron Type 10	FC.Neuron_Gad1Gad2_Sst-Chodl.2_1	14733	-0.0019211	-0.0054697	0.0057009	FC.Neuron_Gad1Gad2_Sst-Chodl...	0.63193	0.988022
PC Mural Type 5	PC.Mural_Acta2Rgs5Rgs5.13_3	14733	-0.0015679	-0.0043958	0.0045427	PC.Mural_Acta2Rgs5Rgs5.13_3	0.63501	0.988022
HC Oligodendrocyte Type 1	HC.Oligodendrocyte_Trf_Ctps.8_5	14733	-0.0012761	-0.0037793	0.003593	HC.Oligodendrocyte_Trf_Ctps....	0.63876	0.988022
TH Neuron Type 5	TH.Neuron_Gad1Gad2_Six3-Adcy1.3_1	14733	-0.0024764	-0.0065014	0.0068921	TH.Neuron_Gad1Gad2_Six3-Adcy...	0.64032	0.988022
GP Endothelial Type 6	GP.Endothelial_Stalk_Flt1_Mgp.7_3	14733	-0.0014858	-0.004162	0.0041281	GP.Endothelial_Stalk_Flt1_Mg...	0.64055	0.988022
SN Neuron Type 1	SN.Neuron_Gad1Gad2_Gad2.3_3	14733	-0.0031259	-0.0083158	0.0085197	SN.Neuron_Gad1Gad2_Gad2.3_3	0.64315	0.988022
GP Astrocyte Type 2	GP.Astrocyte_Gja1_Gfap.5_1	14733	-0.0020714	-0.0054084	0.0056121	GP.Astrocyte_Gja1_Gfap.5_1	0.64397	0.988022
FC Mural Type 4	FC.Mural_Rgs5Acta2_Col3a1.13_4	14733	-0.0013958	-0.004122	0.0037647	FC.Mural_Rgs5Acta2_Col3a1.13...	0.64459	0.988022
HC Mural Type 3	HC.Mural_Rgs5Acta2_Col3a1.16_4	14733	-0.001154	-0.0036013	0.0030639	HC.Mural_Rgs5Acta2_Col3a1.16...	0.64677	0.988022
SN Neuron Type 11	SN.Neuron_Gad1Gad2_Tmem132c.3_19	14733	-0.0021769	-0.006134	0.0057055	SN.Neuron_Gad1Gad2_Tmem132c....	0.64859	0.988022
CB Microglia Type 1	CB.Microglia_C1qb_Mrc1-Tmem119.5_1	14733	-0.0011648	-0.0035917	0.0030052	CB.Microglia_C1qb_Mrc1-Tmem1...	0.65083	0.988022
PC Neuron Type 15	PC.Neuron_Gad1Gad2-Slc17a8_Synpr-Sncg-Yjefn3.4_4	14733	-0.0023614	-0.0067712	0.0059722	PC.Neuron_Gad1Gad2-Slc17a8_S...	0.65372	0.988022
GP Neuron Type 20	GP.Neuron_Gad1Gad2_Scn4b.2_14	14733	-0.0027224	-0.0072682	0.0067005	GP.Neuron_Gad1Gad2_Scn4b.2_14	0.65773	0.988022
STR Endothelial Type 1	STR.Endothelial_Stalk_Flt1_Car4.7_1	14733	-0.0019868	-0.005425	0.0047324	STR.Endothelial_Stalk_Flt1_C...	0.66269	0.988022
FC Mural Type 1	FC.Mural_Rgs5Acta2_Abcc9.13_3	14733	-0.0019582	-0.0055594	0.0046478	FC.Mural_Rgs5Acta2_Abcc9.13_3	0.66324	0.988022
FC Polydendrocyte Type 4	FC.Polydendrocyte_Tnr_Dlx1.10_2	14733	-0.0019774	-0.0056589	0.0046871	FC.Polydendrocyte_Tnr_Dlx1.1...	0.66344	0.988022
GP Oligodendrocyte Type 1	GP.Oligodendrocyte_Trf_Ctps.10_4	14733	-0.0021154	-0.0057874	0.0049327	GP.Oligodendrocyte_Trf_Ctps....	0.66598	0.988022
GP Neuron Type 29	GP.Neuron_Gad1Gad2_Vip.2_21	14733	-0.0027021	-0.00762	0.0062207	GP.Neuron_Gad1Gad2_Vip.2_21	0.66799	0.988022
GP Mural Type 4	GP.Mural_Rgs5Acta2_Pappa2.8_5	14733	-0.0012011	-0.0037782	0.0027535	GP.Mural_Rgs5Acta2_Pappa2.8_5	0.66866	0.988022
STR Oligodendrocyte Type 3	STR.Oligodendrocyte_Trf_Klk6.3_1	14733	-0.0022884	-0.0061761	0.0051945	STR.Oligodendrocyte_Trf_Klk6...	0.67023	0.988022
HC Mural Type 2	HC.Mural_Rgs5Acta2_Cnn1.16_1	14733	-0.0022386	-0.0060351	0.0048382	HC.Mural_Rgs5Acta2_Cnn1.16_1	0.6782	0.988022
PC Mural Type 1	PC.Mural_Acta2Rgs5_Abcc9.13_5	14733	-0.0014434	-0.0045509	0.0031119	PC.Mural_Acta2Rgs5_Abcc9.13_5	0.67862	0.988022
FC Neuron Type 31	FC.Neuron_Slc17a7_Parm1_Cadm2.7_5	14733	-0.0025877	-0.0072184	0.0055773	FC.Neuron_Slc17a7_Parm1_Cadm...	0.67866	0.988022
GP Neuron Type 30	GP.Neuron_Gad1Gad2_Vipr2.3_10	14733	-0.002096	-0.006267	0.0045086	GP.Neuron_Gad1Gad2_Vipr2.3_10	0.67899	0.988022
GP Neuron Type 27	GP.Neuron_Gad1Gad2_Trdn.2_16	14733	-0.0031967	-0.0086651	0.0068263	GP.Neuron_Gad1Gad2_Trdn.2_16	0.68021	0.988022
GP Oligodendrocyte Type 3	GP.Oligodendrocyte_Trf_Kif5b.10_6	14733	-0.002794	-0.0073883	0.0058625	GP.Oligodendrocyte_Trf_Kif5b...	0.68317	0.988022
HC Microglia Type 1	HC.Microglia_C1qb_Tmem119.10_1	14733	-0.0023484	-0.0063341	0.0047157	HC.Microglia_C1qb_Tmem119.10...	0.69075	0.988022
STR Endothelial Type 2	STR.Endothelial_Stalk_Flt1_Gkn3.7_2	14733	-0.002227	-0.0061788	0.0043968	STR.Endothelial_Stalk_Flt1_G...	0.69374	0.988022
CB Mural Type 1	CB.Mural_Acta2Rgs5_Acta2.11_3	14733	-0.0016535	-0.0050152	0.0032605	CB.Mural_Acta2Rgs5_Acta2.11_3	0.69397	0.988022
GP Endothelial Type 5	GP.Endothelial_Stalk_Flt1_Lcn2.7_4	14733	-0.0021297	-0.0059605	0.0041561	GP.Endothelial_Stalk_Flt1_Lc...	0.69582	0.988022
FC Polydendrocyte Type 6	FC.Polydendrocyte_Tnr_Pdgfa.10_3	14733	-0.0028432	-0.0079175	0.0054598	FC.Polydendrocyte_Tnr_Pdgfa....	0.69873	0.988022
HC Mural Type 4	HC.Mural_Rgs5Acta2_Kcnj8.16_3	14733	-0.0021522	-0.0062829	0.0040334	HC.Mural_Rgs5Acta2_Kcnj8.16_3	0.70318	0.988022
ENT Neuron Type 8	ENT.Neuron_Gad1Gad2_Tcf7l2.4_5	14733	-0.002761	-0.0081966	0.0051734	ENT.Neuron_Gad1Gad2_Tcf7l2.4...	0.70322	0.988022
GP Endothelial Type 2	GP.Endothelial_Stalk_Flt1_Apold1.7_1	14733	-0.0023289	-0.0064862	0.0043325	GP.Endothelial_Stalk_Flt1_Ap...	0.70455	0.988022
SN Mural Type 5	SN.Mural_Rgs5Acta2_Rgs5.13_1	14733	-0.00235	-0.006479	0.0043689	SN.Mural_Rgs5Acta2_Rgs5.13_1	0.70467	0.988022
SN Oligodendrocyte Type 6	SN.Oligodendrocyte_Tnr_Rps24.11_1	14733	-0.0025441	-0.0065197	0.004668	SN.Oligodendrocyte_Tnr_Rps24...	0.70712	0.988022
TH Neuron Type 7	TH.Neuron_Gad1Gad2_Ttn.3_11	14733	-0.0030715	-0.0086748	0.0055842	TH.Neuron_Gad1Gad2_Ttn.3_11	0.70885	0.988022
HC Astrocyte Type 2	HC.Astrocyte_Gja1_Myoc.7_2	14733	-0.0030741	-0.0080845	0.0055849	HC.Astrocyte_Gja1_Myoc.7_2	0.70899	0.988022
PC Astrocyte Type 3	PC.Astrocyte_Gja1_Sparc.8_3	14733	-0.0033551	-0.0088893	0.0059308	PC.Astrocyte_Gja1_Sparc.8_3	0.7142	0.988022
GP Mural Type 1	GP.Mural_Rgs5Acta2_Acta2.8_1	14733	-0.002631	-0.0071407	0.0045817	GP.Mural_Rgs5Acta2_Acta2.8_1	0.71709	0.988022
GP Neuron Type 1	GP.Neuron_Chat-Gad1Gad2-Slc17a8_Nefm.1_2	14733	-0.0034377	-0.0097142	0.0059357	GP.Neuron_Chat-Gad1Gad2-Slc1...1	0.71876	0.988022
TH Neuron Type 9	TH.Neuron_Slc17a6_Nrgn.3_9	14733	-0.0040541	-0.010771	0.0069747	TH.Neuron_Slc17a6_Nrgn.3_9	0.71946	0.988022
SN Neuron Type 15	SN.Neuron_Slc17a6_Cacna2d1.3_10	14733	-0.0048047	-0.012652	0.0082091	SN.Neuron_Slc17a6_Cacna2d1.3...	0.72082	0.988022
PC Microglia Type 3	PC.Microglia_C1qb_Tmem119-Junb.11_4	14733	-0.001586	-0.0044524	0.0027016	PC.Microglia_C1qb_Tmem119-Ju...	0.72141	0.988022
TH Neuron Type 23	TH.Neuron_Slc17a7_Tac2_Chat.1_1	14733	-0.0033309	-0.0096086	0.0056102	TH.Neuron_Slc17a7_Tac2_Chat....	0.72365	0.988022
PC Neuron Type 38	PC.Neuron_Slc17a7_Bcl6-Ptgfr.3_7	14733	-0.0021038	-0.006663	0.0035414	PC.Neuron_Slc17a7_Bcl6-Ptgfr...	0.72376	0.988022
GP Endothelial Type 9	GP.Endothelial_Tip_Dcn_Mgp.9_1	14733	-0.0023733	-0.0067867	0.0039796	GP.Endothelial_Tip_Dcn_Mgp.9...	0.72453	0.988022
SN Neuron Type 17	SN.Neuron_Slc17a6_Nts.3_9	14733	-0.0039095	-0.010964	0.0064779	SN.Neuron_Slc17a6_Nts.3_9	0.72691	0.988022
GP Mural Type 5	GP.Mural_Rgs5Acta2_Rgs5.8_4	14733	-0.0028065	-0.0076738	0.0046351	GP.Mural_Rgs5Acta2_Rgs5.8_4	0.72757	0.988022
CB Endothelial Type 4	CB.Endothelial_Tip_Dcn_Apod.11_2	14733	-0.0018996	-0.0056223	0.0031164	CB.Endothelial_Tip_Dcn_Apod....	0.72891	0.988022
FC Endothelial Type 9	FC.Endothelial_Tip_Dcn_Dapl1.14_2	14733	-0.0025381	-0.0071622	0.0041205	FC.Endothelial_Tip_Dcn_Dapl1...	0.73103	0.988022
HC Oligodendrocyte Type 2	HC.Oligodendrocyte_Trf_Il33.8_3	14733	-0.0037751	-0.010006	0.006124	HC.Oligodendrocyte_Trf_Il33....	0.7312	0.988022
ENT Polydendrocyte Type 4	ENT.Polydendrocyte_Tnr_Pdgfa.5_2	14733	-0.0028236	-0.0080455	0.0045397	ENT.Polydendrocyte_Tnr_Pdgfa...	0.73302	0.988022
ENT Endothelial Type 5	ENT.Endothelial_Tip_Dcn.3_2	14733	-0.0019659	-0.0059777	0.0031493	ENT.Endothelial_Tip_Dcn.3_2	0.73375	0.988022
TH Polydendrocyte Type 4	TH.Polydendrocyte_Tnr_Pdgfa.12_1	14733	-0.0029366	-0.0083461	0.0046792	TH.Polydendrocyte_Tnr_Pdgfa....	0.73485	0.988022
SN Macrophage Type 1	SN.Macrophage_C1qb_Mrc1.9_1	14733	-0.0024056	-0.0069257	0.0037819	SN.Macrophage_C1qb_Mrc1.9_1	0.73763	0.988022
SN Mural Type 2	SN.Mural_Rgs5Acta2_Cd9.13_3	14733	-0.002906	-0.0078428	0.0045471	SN.Mural_Rgs5Acta2_Cd9.13_3	0.73861	0.988022
HC Mural Type 1	HC.Mural_Rgs5Acta2_Ccnd1.16_2	14733	-0.0028504	-0.0079244	0.0044595	HC.Mural_Rgs5Acta2_Ccnd1.16_2	0.73864	0.988022
GP Oligodendrocyte Type 6	GP.Oligodendrocyte_Trf_Ttyh1.10_3	14733	-0.0036391	-0.0097198	0.0056102	GP.Oligodendrocyte_Trf_Ttyh1...	0.74171	0.988022
GP Endothelial Type 4	GP.Endothelial_Stalk_Flt1_Cdkn1c.7_2	14733	-0.0030242	-0.0082686	0.0045146	GP.Endothelial_Stalk_Flt1_Cd...	0.74852	0.988022
PC Neuron Type 63	PC.Neuron_Slc17a7-Slc17a8_Syt6-Lancl3.1_2	14733	-0.003501	-0.010426	0.0051026	PC.Neuron_Slc17a7-Slc17a8_Sy...	0.75367	0.988022
PC Oligodendrocyte Type 4	PC.Oligodendrocyte_Tfr_Sez6.9_5	14733	-0.0038135	-0.010487	0.0055484	PC.Oligodendrocyte_Tfr_Sez6....	0.75405	0.988022
GP Neuron Type 37	GP.Neuron_Slc17a7_Neurod2-Rorb.2_11	14733	-0.0042125	-0.01181	0.0060639	GP.Neuron_Slc17a7_Neurod2-Ro...	0.75637	0.988022
SN Oligodendrocyte Type 1	SN.Oligodendrocyte_Tfr_Ctps.10_5	14733	-0.0037995	-0.010078	0.0054456	SN.Oligodendrocyte_Tfr_Ctps....	0.75731	0.988022
STR Macrophage Type 1	STR.Macrophage_C1qb_Mrc1.6_1	14733	-0.0021121	-0.0064459	0.003027	STR.Macrophage_C1qb_Mrc1.6_1	0.75734	0.988022
STR Mural Type 2	STR.Mural_Rgs5Acta2_Cnn1.8_2	14733	-0.0024909	-0.0073557	0.0035663	STR.Mural_Rgs5Acta2_Cnn1.8_2	0.75755	0.988022
TH Neuron Type 17	TH.Neuron_Slc17a6_Rora_Lrrtm2.2_9	14733	-0.0042056	-0.011257	0.0059032	TH.Neuron_Slc17a6_Rora_Lrrtm...	0.7619	0.988022
TH Macrophage Type 1	TH.Macrophage_C1qb_Mrc1.7_1	14733	-0.0026642	-0.0076755	0.0037148	TH.Macrophage_C1qb_Mrc1.7_1	0.76336	0.988022
HC Endothelial Type 2	HC.Endothelial_Stalk_Flt1_Lcn2.15_2	14733	-0.0029171	-0.0082502	0.0040621	HC.Endothelial_Stalk_Flt1_Lc...	0.76366	0.988022
TH Endothelial Type 4	TH.Endothelial_Stalk_Flt1_Vwf.4_4	14733	-0.0030222	-0.0084092	0.0042059	TH.Endothelial_Stalk_Flt1_Vw...	0.76379	0.988022
HC Endothelial Type 6	HC.Endothelial_Tip_Dcn_Rbp4.17_1	14733	-0.0031745	-0.0086872	0.0043946	HC.Endothelial_Tip_Dcn_Rbp4....	0.76496	0.988022
TH Mural Type 2	TH.Mural_Rgs5Acta2_Cnn1.5_1	14733	-0.0034476	-0.0092316	0.0047465	TH.Mural_Rgs5Acta2_Cnn1.5_1	0.76618	0.988022
CB Endothelial Type 5	CB.Endothelial_Tip_Dcn_Nnat.11_1	14733	-0.0024814	-0.0071688	0.0034131	CB.Endothelial_Tip_Dcn_Nnat....	0.76638	0.988022
ENT Astrocyte Type 1	ENT.Astrocyte_Gja1_Htra1.7_2	14733	-0.0036213	-0.0098474	0.0048324	ENT.Astrocyte_Gja1_Htra1.7_2	0.77317	0.988022
PC Mural Type 2	PC.Mural_Acta2Rgs5_Acta2.13_1	14733	-0.0036493	-0.010032	0.0048545	PC.Mural_Acta2Rgs5_Acta2.13_1	0.77388	0.988022
GP Neuron Type 35	GP.Neuron_Slc17a6_Tcf7l2.2_8	14733	-0.005397	-0.014661	0.0070754	GP.Neuron_Slc17a6_Tcf7l2.2_8	0.7772	0.988022
FC Endothelial Type 10	FC.Endothelial_Tip_Dcn_Inmt.14_5	14733	-0.0024621	-0.0076086	0.0032068	FC.Endothelial_Tip_Dcn_Inmt....	0.77868	0.988022
TH Mural Type 1	TH.Mural_Rgs5Acta2_Car4.5_2	14733	-0.0038006	-0.010144	0.0049333	TH.Mural_Rgs5Acta2_Car4.5_2	0.77946	0.988022
FC Microglia Type 1	FC.Microglia_C1qb_Tmem119.11_1	14733	-0.0042914	-0.011313	0.0055366	FC.Microglia_C1qb_Tmem119.11...	0.78085	0.988022
STR Polydendrocye Type 1	STR.Polydendrocye_Tnr_Bmp4.5_2	14733	-0.0036013	-0.010512	0.0045685	STR.Polydendrocye_Tnr_Bmp4.5...	0.78473	0.988022
ENT Oligodendrocyte Type 6	ENT.Oligodendrocyte_Trf_Ndrg2.8_2	14733	-0.0032798	-0.0087865	0.0041037	ENT.Oligodendrocyte_Trf_Ndrg...2	0.78791	0.988022
SN Mural Type 1	SN.Mural_Rgs5Acta2_Cbr2.13_4	14733	-0.0031794	-0.0089155	0.0039593	SN.Mural_Rgs5Acta2_Cbr2.13_4	0.78901	0.988022
FC Mural Type 2	FC.Mural_Rgs5Acta2_Ccnd1.13_2	14733	-0.004181	-0.011216	0.0051482	FC.Mural_Rgs5Acta2_Ccnd1.13_2	0.79163	0.988022
HC Endothelial Type 5	HC.Endothelial_Tip_Dcn_Mgp.17_3	14733	-0.0031321	-0.0090399	0.0038559	HC.Endothelial_Tip_Dcn_Mgp.1...	0.79168	0.988022
ENT Mural Type 2	ENT.Mural_Rgs5Acta2_Cnn1.3_5	14733	-0.0028818	-0.0084884	0.0035325	ENT.Mural_Rgs5Acta2_Cnn1.3_5	0.79268	0.988022
PC Endothelial Type 4	PC.Endothelial_Stalk_Flt1_Vwf.12_2	14733	-0.0037813	-0.010433	0.0046216	PC.Endothelial_Stalk_Flt1_Vw...	0.79337	0.988022
GP Neuron Type 17	GP.Neuron_Gad1Gad2_Lamp5-Cplx3.2_22	14733	-0.0030904	-0.009661	0.0037708	GP.Neuron_Gad1Gad2_Lamp5-Cpl...	0.79376	0.988022
SN Astrocyte Type 3	SN.Astrocyte_Gja1_Myoc.7_1	14733	-0.0037062	-0.010282	0.0044886	SN.Astrocyte_Gja1_Myoc.7_1	0.7955	0.988022
FC Mural Type 3	FC.Mural_Rgs5Acta2_Cnn1.13_1	14733	-0.0042425	-0.011333	0.0051364	FC.Mural_Rgs5Acta2_Cnn1.13_1	0.79558	0.988022
FC Astrocyte Type 2	FC.Astrocyte_Gja1_Myoc.8_2	14733	-0.0051373	-0.013362	0.0061335	FC.Astrocyte_Gja1_Myoc.8_2	0.79886	0.988022
TH Oligodendrocyte Type 1	TH.Oligodendrocyte_Trf_Ctps.8_3	14733	-0.0047852	-0.012761	0.0055715	TH.Oligodendrocyte_Trf_Ctps....	0.80479	0.988022
TH Endothelial Type 1	TH.Endothelial_Stalk_Flt1_Car4.4_3	14733	-0.0040087	-0.010875	0.0046072	TH.Endothelial_Stalk_Flt1_Ca...	0.80787	0.988022
ENT Mural Type 4	ENT.Mural_Rgs5Acta2_Kcnj8.3_1	14733	-0.0028803	-0.0087878	0.0033097	ENT.Mural_Rgs5Acta2_Kcnj8.3_1	0.80791	0.988022
PC Oligodendrocyte Type 2	PC.Oligodendrocyte_Tfr_Il33.9_4	14733	-0.0057515	-0.015306	0.0065389	PC.Oligodendrocyte_Tfr_Il33....	0.81045	0.988022
SN Neuron Type 10	SN.Neuron_Gad1Gad2_Sema3e-Kcng4.3_17	14733	-0.0045767	-0.012871	0.0051961	SN.Neuron_Gad1Gad2_Sema3e-Kc...	0.81078	0.988022
GP Oligodendrocyte Type 2	GP.Oligodendrocyte_Trf_Il33.10_5	14733	-0.0051954	-0.01382	0.0058465	GP.Oligodendrocyte_Trf_Il33....	0.81289	0.988022
HC Oligodendrocyte Type 5	HC.Oligodendrocyte_Trf_Plin3.8_1	14733	-0.0049552	-0.013321	0.0055759	HC.Oligodendrocyte_Trf_Plin3...	0.81291	0.988022
TH Oligodendrocyte Type 4	TH.Oligodendrocyte_Trf_Ndrg2.8_4	14733	-0.0050604	-0.013391	0.0056848	TH.Oligodendrocyte_Trf_Ndrg2...1	0.8133	0.988022
GP Endothelial Type 3	GP.Endothelial_Stalk_Flt1_Car4.7_5	14733	-0.0040755	-0.011203	0.004522	GP.Endothelial_Stalk_Flt1_Ca...	0.81626	0.988022
PC Endothelial Type 7	PC.Endothelial_Tip_Dcn_Mgp-Clu.14_2	14733	-0.0039731	-0.011197	0.0044024	PC.Endothelial_Tip_Dcn_Mgp-C...	0.81659	0.988022
ENT Oligodendrocyte Type 7	ENT.Oligodendrocyte_Trf_Serpinb1a.1_1	14733	-0.0046431	-0.012502	0.0051362	ENT.Oligodendrocyte_Trf_Serp...	0.817	0.988022
ENT Neuron Type 9	ENT.Neuron_Gad1Gad2-Chat.4_12	14733	-0.0028995	-0.0091897	0.0031573	ENT.Neuron_Gad1Gad2-Chat.4_12	0.82077	0.988022
HC Endothelial Type 1	HC.Endothelial_Stalk_Flt1_Cdkn2b.15_1	14733	-0.0043979	-0.01188	0.0047757	HC.Endothelial_Stalk_Flt1_Cd...	0.82144	0.988022
ENT Endothelial Type 2	ENT.Endothelial_Stalk_Flt1_Gkn3.2_4	14733	-0.0037755	-0.010651	0.0040554	ENT.Endothelial_Stalk_Flt1_G...	0.82406	0.988022
PC Oligodendrocyte Type 1	PC.Oligodendrocyte_Tfr_Ctps.9_1	14733	-0.005743	-0.015373	0.0061321	PC.Oligodendrocyte_Tfr_Ctps....	0.82549	0.988022
CB Oligodendrocyte Type 1	CB.Oligodendrocyte_Trf_Klk6.6_2	14733	-0.0034875	-0.010124	0.0037026	CB.Oligodendrocyte_Trf_Klk6....	0.82688	0.988022
PC Endothelial Type 1	PC.Endothelial_Stalk_Flt1_Car4.12_1	14733	-0.0046899	-0.012855	0.0049537	PC.Endothelial_Stalk_Flt1_Ca...	0.82811	0.988022
GP Neuron Type 5	GP.Neuron_Gad1Gad2_Cadm2.2_10	14733	-0.0041917	-0.012107	0.0044129	GP.Neuron_Gad1Gad2_Cadm2.2_10	0.8289	0.988022
PC Oligodendrocyte Type 5	PC.Oligodendrocyte_Tfr_Tmem2.9_2	14733	-0.0037236	-0.011209	0.0038855	PC.Oligodendrocyte_Tfr_Tmem2...	0.83104	0.988022
SN Astrocyte Type 1	SN.Astrocyte_Gja1_Cst3.7_2	14733	-0.0053031	-0.013749	0.0055084	SN.Astrocyte_Gja1_Cst3.7_2	0.83215	0.988022
STR Polydendrocye Type 2	STR.Polydendrocye_Tnr_Cspg5.5_1	14733	-0.0056305	-0.015651	0.005727	STR.Polydendrocye_Tnr_Cspg5....	0.83722	0.988022
PC Endothelial Type 8	PC.Endothelial_Tip_Dcn_Mgp-Penk.14_1	14733	-0.0049798	-0.013581	0.0050573	PC.Endothelial_Tip_Dcn_Mgp-P...	0.8376	0.988022
FC Oligodendrocyte Type 1	FC.Oligodendrocyte_Tnf_Igsf8.9_1	14733	-0.0061142	-0.016104	0.0061904	FC.Oligodendrocyte_Tnf_Igsf8...2	0.83834	0.988022
FC Oligodendrocyte Type 3	FC.Oligodendrocyte_Tnf_Kif5b.9_3	14733	-0.0063398	-0.016754	0.0063936	FC.Oligodendrocyte_Tnf_Kif5b...	0.83929	0.988022
FC Endothelial Type 1	FC.Endothelial_Stalk_Flt1_Car4.12_3	14733	-0.0052405	-0.014027	0.0052513	FC.Endothelial_Stalk_Flt1_Ca...	0.84084	0.988022
TH Endothelial Type 2	TH.Endothelial_Stalk_Flt1_Gkn3.4_1	14733	-0.0046022	-0.012508	0.0045503	TH.Endothelial_Stalk_Flt1_Gk...	0.84408	0.988022
ENT Oligodendrocyte Type 5	ENT.Oligodendrocyte_Trf_Ndrg2.1_3	14733	-0.0053644	-0.014425	0.0052916	ENT.Oligodendrocyte_Trf_Ndrg...1	0.84464	0.988022
SN Endothelial Type 6	SN.Endothelial_Tip_Dcn_Ifitm1.14_2	14733	-0.0038091	-0.010699	0.0037525	SN.Endothelial_Tip_Dcn_Ifitm...	0.84496	0.988022
ENT Oligodendrocyte Type 2	ENT.Oligodendrocyte_Trf_Ctps.1_5	14733	-0.0049669	-0.013634	0.0048132	ENT.Oligodendrocyte_Trf_Ctps...	0.84894	0.988022
SN Neuron Type 13	SN.Neuron_Slc17a6.2_1	14733	-0.0065451	-0.018292	0.0063048	SN.Neuron_Slc17a6.2_1	0.85038	0.988022
SN Neuron Type 9	SN.Neuron_Gad1Gad2_Sema3e.3_13	14733	-0.0077899	-0.020969	0.0074769	SN.Neuron_Gad1Gad2_Sema3e.3_...	0.85125	0.988022
ENT Endothelial Type 1	ENT.Endothelial_Stalk_Flt1_Car4.2_1	14733	-0.0043459	-0.012213	0.0041429	ENT.Endothelial_Stalk_Flt1_C...	0.8529	0.988022
HC Oligodendrocyte Type 3	HC.Oligodendrocyte_Trf_Man1a.8_4	14733	-0.0059528	-0.016045	0.0056562	HC.Oligodendrocyte_Trf_Man1a...	0.85369	0.988022
PC Microglia Type 1	PC.Microglia_C1qb_Tmem119.11_1	14733	-0.0058547	-0.015712	0.0055411	PC.Microglia_C1qb_Tmem119.11...	0.85464	0.988022
GP Endothelial Type 7	GP.Endothelial_Tip_Dcn_Col15a1.9_2	14733	-0.0040089	-0.011554	0.0037817	GP.Endothelial_Tip_Dcn_Col15...	0.85544	0.988022
GP Macrophage Type 1	GP.Macrophage_C1qb_Mrc1.11_2	14733	-0.0041575	-0.011738	0.0038546	GP.Macrophage_C1qb_Mrc1.11_2	0.8596	0.988022
SN Endothelial Type 1	SN.Endothelial_Stalk_Flt1_Car4.12_3	14733	-0.004951	-0.013497	0.0045253	SN.Endothelial_Stalk_Flt1_Ca...	0.86303	0.988022
PC Endothelial Type 2	PC.Endothelial_Stalk_Flt1_Gkn3.12_4	14733	-0.004936	-0.013766	0.0044657	PC.Endothelial_Stalk_Flt1_Gk...	0.86548	0.988022
ENT Oligodendrocyte Type 4	ENT.Oligodendrocyte_Trf_Klk6.1_2	14733	-0.0055467	-0.014959	0.0050103	ENT.Oligodendrocyte_Trf_Klk6...	0.86586	0.988022
TH Endothelial Type 5	TH.Endothelial_Tip_Dcn.6_1	14733	-0.0045967	-0.012846	0.0041006	TH.Endothelial_Tip_Dcn.6_1	0.86884	0.988022
HC Polydendrocyte Type 3	HC.Polydendrocyte_Tnr_Pdgfa.9_1	14733	-0.0061786	-0.017157	0.0054557	HC.Polydendrocyte_Tnr_Pdgfa....	0.87128	0.988022
CB Gja1 Type 1	CB.Gja1_Gfap.8_1	14733	-0.003493	-0.010869	0.0030644	CB.Gja1_Gfap.8_1	0.87281	0.988022
PC Endothelial Type 3	PC.Endothelial_Stalk_Flt1_Gm9946.12_3	14733	-0.0057901	-0.015664	0.0050737	PC.Endothelial_Stalk_Flt1_Gm...	0.8731	0.988022
CB Endothelial Type 3	CB.Endothelial_Stalk_Flt1_Mgp.10_1	14733	-0.0041004	-0.012167	0.0035895	CB.Endothelial_Stalk_Flt1_Mg...	0.87333	0.988022
STR Mural Type 3	STR.Mural_Rgs5Acta2_Col3a1.8_5	14733	-0.0033644	-0.010582	0.0029429	STR.Mural_Rgs5Acta2_Col3a1.8...	0.87352	0.988022
GP Polydendrocyte Type 11	GP.Polydendrocyte_Tnr_Pdgfa-Pik3r3.4_1	14733	-0.0059592	-0.016667	0.0052092	GP.Polydendrocyte_Tnr_Pdgfa-...1	0.87367	0.988022
CB Gja1 Type 2	CB.Gja1_Htra1.8_2	14733	-0.0050166	-0.014261	0.0043177	CB.Gja1_Htra1.8_2	0.87734	0.988022
SN Endothelial Type 3	SN.Endothelial_Stalk_Flt1_Gkn3.12_2	14733	-0.0042924	-0.012686	0.0036439	SN.Endothelial_Stalk_Flt1_Gk...	0.88059	0.988022
SN Oligodendrocyte Type 3	SN.Oligodendrocyte_Tfr_Ndrg2.10_3	14733	-0.0065278	-0.017138	0.005535	SN.Oligodendrocyte_Tfr_Ndrg2...	0.88087	0.988022
FC Oligodendrocyte Type 4	FC.Oligodendrocyte_Tnf_Klk6.9_5	14733	-0.0073949	-0.019689	0.0061875	FC.Oligodendrocyte_Tnf_Klk6....	0.88397	0.988022
GP Polydendrocyte Type 10	GP.Polydendrocyte_Tnr_Opalin.4_3	14733	-0.0052756	-0.014903	0.0043659	GP.Polydendrocyte_Tnr_Opalin...	0.88653	0.988022
FC Endothelial Type 7	FC.Endothelial_Tip_Dcn_Coch.14_3	14733	-0.0047018	-0.013602	0.003889	FC.Endothelial_Tip_Dcn_Coch....	0.88666	0.988022
FC Endothelial Type 4	FC.Endothelial_Stalk_Flt1_Lrg1.12_5	14733	-0.0041833	-0.012612	0.0034481	FC.Endothelial_Stalk_Flt1_Lr...	0.88747	0.988022
FC Endothelial Type 6	FC.Endothelial_Tip_Dcn_1500015O10Rik.14_1	14733	-0.0053508	-0.015095	0.0044063	FC.Endothelial_Tip_Dcn_15000...	0.88768	0.988022
SN Microglia Type 1	SN.Microglia_C1qb_Tmem119.9_2	14733	-0.0033665	-0.010394	0.0027658	SN.Microglia_C1qb_Tmem119.9_2	0.88822	0.988022
SN Endothelial Type 4	SN.Endothelial_Stalk_Flt1_Vwf.12_4	14733	-0.005198	-0.01437	0.0042552	SN.Endothelial_Stalk_Flt1_Vw...	0.88905	0.988022
SN Endothelial Type 2	SN.Endothelial_Stalk_Flt1_Cdkn1c.12_1	14733	-0.0054828	-0.014928	0.0044804	SN.Endothelial_Stalk_Flt1_Cd...	0.88946	0.988022
TH Oligodendrocyte Type 2	TH.Oligodendrocyte_Trf_Il33.8_2	14733	-0.0072716	-0.019118	0.0059353	TH.Oligodendrocyte_Trf_Il33....	0.88973	0.988022
STR Endothelial Type 3	STR.Endothelial_Tip_Dcn.9_1	14733	-0.0056612	-0.015864	0.0045796	STR.Endothelial_Tip_Dcn.9_1	0.89179	0.988022
FC Oligodendrocyte Type 5	FC.Oligodendrocyte_Tnf_Ptgds.9_4	14733	-0.0083755	-0.021895	0.0067553	FC.Oligodendrocyte_Tnf_Ptgds...	0.89247	0.988022
HC Neuron Type 22	HC.Neuron_Gad1Gad2_Sst_Atp2b4.1_3	14733	-0.0056871	-0.01715	0.0045871	HC.Neuron_Gad1Gad2_Sst_Atp2b...	0.89247	0.988022
GP Oligodendrocyte Type 5	GP.Oligodendrocyte_Trf_Mbp.10_1	14733	-0.0074848	-0.019778	0.00601	GP.Oligodendrocyte_Trf_Mbp.1...	0.89349	0.988022
PC Mural Type 3	PC.Mural_Acta2Rgs5_Fos.13_2	14733	-0.0036892	-0.011394	0.0029599	PC.Mural_Acta2Rgs5_Fos.13_2	0.89368	0.988022
STR Mural Type 1	STR.Mural_Rgs5Acta2_Ccnd1.8_3	14733	-0.0049867	-0.014411	0.0039985	STR.Mural_Rgs5Acta2_Ccnd1.8_3	0.89381	0.988022
PC Endothelial Type 5	PC.Endothelial_Tip_Dcn_Coch.14_4	14733	-0.0054286	-0.015082	0.0043418	PC.Endothelial_Tip_Dcn_Coch....	0.89439	0.988022
TH Oligodendrocyte Type 3	TH.Oligodendrocyte_Trf_Klk6.8_1	14733	-0.0066784	-0.017833	0.0053192	TH.Oligodendrocyte_Trf_Klk6....	0.89534	0.988022
ENT Oligodendrocyte Type 3	ENT.Oligodendrocyte_Trf_Il33.1_4	14733	-0.006584	-0.017681	0.0052022	ENT.Oligodendrocyte_Trf_Il33...	0.89716	0.9881
PC Mural Type 4	PC.Mural_Acta2Rgs5_Kcnj8-Abcc9.13_4	14733	-0.0045909	-0.014021	0.0035608	PC.Mural_Acta2Rgs5_Kcnj8-Abc...	0.90134	0.989276
SN Polydendrocyte Type 1	SN.Polydendrocyte_Tnr_Bmp4.5_1	14733	-0.0061107	-0.017636	0.0046452	SN.Polydendrocyte_Tnr_Bmp4.5...	0.90582	0.989276
PC Polydendrocyte Type 1	PC.Polydendrocyte_Tnr_Cspg5.10_1	14733	-0.0085106	-0.023546	0.006264	PC.Polydendrocyte_Tnr_Cspg5....	0.91286	0.989276
SN Neuron Type 21	SN.Neuron_Slc17a7_C1ql3.1_1	14733	-0.0061532	-0.018708	0.0044678	SN.Neuron_Slc17a7_C1ql3.1_1	0.91577	0.989276
HC Polydendrocyte Type 2	HC.Polydendrocyte_Tnr_Cspg5.9_3	14733	-0.008385	-0.023341	0.006031	HC.Polydendrocyte_Tnr_Cspg5....	0.91777	0.989276
GP Oligodendrocyte Type 4	GP.Oligodendrocyte_Trf_Klk6.10_2	14733	-0.0078718	-0.021015	0.0055061	GP.Oligodendrocyte_Trf_Klk6....	0.92358	0.989276
TH Microglia Type 1	TH.Microglia_C1qb_Tmem119.7_2	14733	-0.0061345	-0.017253	0.0042842	TH.Microglia_C1qb_Tmem119.7_2	0.9239	0.989276
PC Macrophage Type 1	PC.Macrophage_C1qb_Mrc1.11_2	14733	-0.0059286	-0.017052	0.0041294	PC.Macrophage_C1qb_Mrc1.11_2	0.92444	0.989276
SN Oligodendrocyte Type 2	SN.Oligodendrocyte_Tfr_Il33.10_4	14733	-0.0083205	-0.021741	0.0057622	SN.Oligodendrocyte_Tfr_Il33....	0.92561	0.989276
GP Polydendrocyte Type 9	GP.Polydendrocyte_Tnr_Cyth3.4_7	14733	-0.0038539	-0.011684	0.0026551	GP.Polydendrocyte_Tnr_Cyth3....	0.92667	0.989276
GP Endothelial Type 1	GP.Endothelial_Stalk_Flt1_Angpt2.7_6	14733	-0.0066759	-0.018385	0.0044952	GP.Endothelial_Stalk_Flt1_An...	0.93123	0.989276
SN Polydendrocyte Type 3	SN.Polydendrocyte_Tnr_Cspg5-Dad1.6_2	14733	-0.0071965	-0.021004	0.0047944	SN.Polydendrocyte_Tnr_Cspg5-...	0.93331	0.989276
SN Oligodendrocyte Type 4	SN.Oligodendrocyte_Tfr_Plin3.10_2	14733	-0.0079176	-0.021	0.0052693	SN.Oligodendrocyte_Tfr_Plin3...	0.93352	0.989276
FC Endothelial Type 3	FC.Endothelial_Stalk_Flt1_Gkn3.12_1	14733	-0.0078724	-0.020972	0.0052063	FC.Endothelial_Stalk_Flt1_Gk...	0.93473	0.989276
ENT Mural Type 1	ENT.Mural_Rgs5Acta2_Ccnd1.3_4	14733	-0.0057526	-0.016714	0.0037731	ENT.Mural_Rgs5Acta2_Ccnd1.3_4	0.93631	0.989276
PC Oligodendrocyte Type 3	PC.Oligodendrocyte_Tfr_Klk6.9_3	14733	-0.0087489	-0.023879	0.0056819	PC.Oligodendrocyte_Tfr_Klk6....	0.93818	0.989276
PC Endothelial Type 9	PC.Endothelial_Tip_Dcn_Nnat.14_3	14733	-0.0060373	-0.016922	0.0039187	PC.Endothelial_Tip_Dcn_Nnat....	0.93829	0.989276
FC Endothelial Type 2	FC.Endothelial_Stalk_Flt1_Cfh.12_4	14733	-0.0077527	-0.020865	0.0050103	FC.Endothelial_Stalk_Flt1_Cf...	0.9391	0.989276
SN Endothelial Type 5	SN.Endothelial_Tip_Dcn_Alcam.14_3	14733	-0.0042075	-0.012503	0.002718	SN.Endothelial_Tip_Dcn_Alcam...	0.93918	0.989276
TH Polydendrocyte Type 1	TH.Polydendrocyte_Tnr_Bmp4.12_3	14733	-0.0082581	-0.02321	0.0053324	TH.Polydendrocyte_Tnr_Bmp4.1...	0.93926	0.989276
CB Neuron Type 1	CB.Neuron_Gad1Gad2_Lgi2.4_2	14733	-0.0079707	-0.02327	0.0051256	CB.Neuron_Gad1Gad2_Lgi2.4_2	0.94003	0.989276
CB Astrocyte Type 1	CB.Astrocyte_Gja_Slc1a3.7_1	14733	-0.0076641	-0.020917	0.0049267	CB.Astrocyte_Gja_Slc1a3.7_1	0.94009	0.989276
ENT Neuron Type 2	ENT.Neuron_Gad1Gad2_Otx2.4_11	14733	-0.0048618	-0.015861	0.0030644	ENT.Neuron_Gad1Gad2_Otx2.4_11	0.94368	0.989276
TH Endothelial Type 3	TH.Endothelial_Stalk_Flt1_Pi16.4_2	14733	-0.0045893	-0.014442	0.0028811	TH.Endothelial_Stalk_Flt1_Pi...	0.94439	0.989276
FC Polydendrocyte Type 1	FC.Polydendrocyte_Tnr_Bmp4-_Ptgds.10_5	14733	-0.0093293	-0.025997	0.0058089	FC.Polydendrocyte_Tnr_Bmp4-_...	0.94585	0.989276
FC Endothelial Type 5	FC.Endothelial_Stalk_Flt1_Mgp.12_2	14733	-0.0065522	-0.018641	0.0040679	FC.Endothelial_Stalk_Flt1_Mg...	0.94637	0.989276
HC Endothelial Type 3	HC.Endothelial_Tip_Dcn_Agt.17_2	14733	-0.0051082	-0.01521	0.0031548	HC.Endothelial_Tip_Dcn_Agt.1...	0.94728	0.989276
ENT Endothelial Type 3	ENT.Endothelial_Stalk_Flt1_Tgfb2.2_3	14733	-0.006849	-0.01941	0.0041094	ENT.Endothelial_Stalk_Flt1_T...	0.9522	0.989276
SN Endothelial Type 7	SN.Endothelial_Tip_Dcn_Mgp.14_1	14733	-0.0063766	-0.018058	0.0038216	SN.Endothelial_Tip_Dcn_Mgp.1...	0.95239	0.989276
SN Polydendrocyte Type 2	SN.Polydendrocyte_Tnr_Cspg5.6_1	14733	-0.0056687	-0.017692	0.0033839	SN.Polydendrocyte_Tnr_Cspg5....	0.95304	0.989276
SN Oligodendrocyte Type 5	SN.Oligodendrocyte_Tfr_Slco3a1.10_1	14733	-0.0097286	-0.025491	0.0056666	SN.Oligodendrocyte_Tfr_Slco3...	0.95698	0.989276
HC Polydendrocyte Type 4	HC.Polydendrocyte_Tnr_Ptprz1.9_4	14733	-0.010056	-0.028229	0.0058151	HC.Polydendrocyte_Tnr_Ptprz1...	0.95811	0.989276
CB Oligodendroyte Type 2	CB.Oligodendroyte_Trf_Il33.6_1	14733	-0.0084186	-0.023256	0.0048574	CB.Oligodendroyte_Trf_Il33.6...	0.95845	0.989276
TH Polydendrocyte Type 2	TH.Polydendrocyte_Tnr_Cspg5.12_4	14733	-0.0075665	-0.022716	0.0043586	TH.Polydendrocyte_Tnr_Cspg5....	0.95871	0.989276
FC Endothelial Type 8	FC.Endothelial_Tip_Dcn_Col15a1.14_4	14733	-0.00848	-0.023315	0.004859	FC.Endothelial_Tip_Dcn_Col15...	0.95951	0.989276
GP Polydendrocyte Type 8	GP.Polydendrocyte_Tnr_Cspg5.4_5	14733	-0.011204	-0.030776	0.0060909	GP.Polydendrocyte_Tnr_Cspg5....	0.96706	0.994206
SN Astrocyte Type 2	SN.Astrocyte_Gja1_Igfbp2.7_3	14733	-0.0056407	-0.016855	0.0030213	SN.Astrocyte_Gja1_Igfbp2.7_3	0.96904	0.994206
GP Microglia Type 1	GP.Microglia_C1qb_Tmem119.11_1	14733	-0.0076339	-0.021384	0.0039784	GP.Microglia_C1qb_Tmem119.11...	0.97249	0.994206
PC Microglia Type 2	PC.Microglia_C1qb_Tmem119-Fos.11_3	14733	-0.0050505	-0.015351	0.0026277	PC.Microglia_C1qb_Tmem119-Fo...	0.97269	0.994206
FC Polydendrocyte Type 2	FC.Polydendrocyte_Tnr_Bmp4-Gpr17.10_6	14733	-0.011146	-0.031644	0.0057669	FC.Polydendrocyte_Tnr_Bmp4-G...	0.97336	0.994206
ENT Polydendrocyte Type 2	ENT.Polydendrocyte_Tnr_Cspg5.6_1	14733	-0.0097642	-0.028066	0.004988	ENT.Polydendrocyte_Tnr_Cspg5...	0.97485	0.994206
CB Polydendrocyte Type 1	CB.Polydendrocyte_Tnr_Tnr.6_3	14733	-0.0062591	-0.019302	0.0031262	CB.Polydendrocyte_Tnr_Tnr.6_3	0.97735	0.994857
CB Endothelial Type 2	CB.Endothelial_Stalk_Flt1_Lrg1.10_3	14733	-0.0074225	-0.022072	0.0036494	CB.Endothelial_Stalk_Flt1_Lr...	0.97901	0.994857
SN Mural Type 3	SN.Mural_Rgs5Acta2_Fos.13_5	14733	-0.0074736	-0.021595	0.003559	SN.Mural_Rgs5Acta2_Fos.13_5	0.98212	0.996226
CB Endothelial Type 1	CB.Endothelial_Stalk_Flt1_Car4.10_2	14733	-0.0079011	-0.023337	0.003652	CB.Endothelial_Stalk_Flt1_Ca...	0.98474	0.997093
FC Microglia Type 2	FC.Microglia_C1qb_Tmem119-Fos.11_4	14733	-0.0061886	-0.019595	0.0027253	FC.Microglia_C1qb_Tmem119-Fo...	0.98841	0.998274
ENT Polydendrocyte Type 1	ENT.Polydendrocyte_Tnr_Bmp4.5_1	14733	-0.010703	-0.031214	0.0045954	ENT.Polydendrocyte_Tnr_Bmp4....	0.99006	0.998274
FC Polydendrocyte Type 3	FC.Polydendrocyte_Tnr_Cspg5.10_1	14733	-0.015538	-0.042494	0.0064784	FC.Polydendrocyte_Tnr_Cspg5....	0.99176	0.998274
HC Polydendrocyte Type 1	HC.Polydendrocyte_Tnr_Bmp4.9_2	14733	-0.01328	-0.038043	0.0053712	HC.Polydendrocyte_Tnr_Bmp4.9...	0.99328	0.998274
GP Polydendrocyte Type 7	GP.Polydendrocyte_Tnr_Bmp4.4_4	14733	-0.01449	-0.040443	0.0056632	GP.Polydendrocyte_Tnr_Bmp4.4...	0.99474	0.998274
PC Polydendrocyte Type 4	PC.Polydendrocyte_Tnr_Tmsb4x.10_3	14733	-0.01605	-0.045373	0.0057595	PC.Polydendrocyte_Tnr_Tmsb4x...	0.99733	0.99887
PC Polydendrocyte Type 3	PC.Polydendrocyte_Tnr_Lims2-Tmsb4x.10_4	14733	-0.014732	-0.043938	0.004822	PC.Polydendrocyte_Tnr_Lims2-...	0.99887	0.99887
